# Supplementary material for: Investigating the Causal Relationship and Shared Genetic Basis Between Major Depression Disorder and Eight Types of Gastrointestinal Diseases
Source: Genet Res (Camb). 2025 Dec 14;2025:6931243. doi: 10.1155/genr/6931243 (PMC12721742; doi:10.1155/genr/6931243)
Supplement: Supplementary file 1 — Supporting Information Additional supporting information can be found online in the Supporting Information section. [file GENR-2025-6931243-s001.zip]

Archive with 3 entries (3 files):
- Supplementary materials 1.zip
- Supplementary materials 2.zip
- Supplementary Tables.xlsx
