# Supplementary material for: Investigating the Causal Relationship and Shared Genetic Basis Between Major Depression Disorder and Eight Types of Gastrointestinal Diseases
Source: Genet Res (Camb). 2025 Dec 14;2025:6931243. doi: 10.1155/genr/6931243 (PMC12721742; doi:10.1155/genr/6931243)
Supplement: Supplementary file 1 — Supporting Information Additional supporting information can be found online in the Supporting Information section. [file GENR-2025-6931243-s001.zip › Supplementary Tables.xlsx]

## Sheet: Table S1
The result of LDSC
trait pair	phenotype1	phenotype2	h12	h22	Intercept1	Intercept2	λGC1	λGC2	Genetic Correlation	Z-score	P	FDR.P
MDD-acute appendicitis	MDD	acute appendicitis	0.0217	0.0121	0.9948	1.0758	1.1852	1.1408	0.2003	3.4731	0.0005	0.0008
MDD-Crohn disease	MDD	Crohn disease	0.0217	0.0083	0.9948	1.0177	1.1852	1.0701	0.1156	1.7636	0.0778	0.0889143
MDD-Gastric ulcer	MDD	Gastric ulcer	0.0217	0.0043	0.9948	1.0277	1.1852	1.0444	0.2504	2.4561	0.014	0.0186667
MDD-Gastroesophageal reflux disease	MDD	Gastroesophageal reflux disease	0.0217	0.023	0.9948	1.0541	1.1852	1.192	0.4173	8.2206	2.0243e-16	1.61944e-15
MDD-Gastroduodenal ulcer	MDD	Gastroduodenal ulcer	0.0217	0.0062	0.9948	1.0285	1.1852	1.0641	0.3515	3.952	7.7516e-05	0.0002
MDD-Irritable bowel syndrome	MDD	Irritable bowel syndrome	0.0217	0.0092	0.9948	1.0178	1.1852	1.0729	0.5446	6.5512	5.7066e-11	2.28264e-10
MDD-Ulcer of esophagus	MDD	Ulcer of esophagus	0.0217	0.005	0.9948	1.0132	1.1852	1.0483	0.4181	3.8162	0.0001	0.0002
MDD-Ulcerative colitis	MDD	Ulcerative colitis	0.0217	0.0167	0.9948	1.064	1.1852	1.1367	0.0155	0.3084	0.7578	0.7578

## Sheet: Table S2
Summary information about IVs of MDD
SNP	A1	A2	beta	se	P	EAF	chr	bp	F
rs10174534	G	A	0.0437011	0.0091	1.486e-06	0.438092	2	2449771	23.0623
rs10825942	T	G	-0.0476998	0.0094	3.499e-07	0.459818	10	58720316	25.75
rs11077049	G	A	-0.141803	0.0301	2.557e-06	0.976464	16	6604090	22.1942
rs11235880	C	A	-0.049999	0.0113	9.362e-06	0.810181	11	73435296	19.5779
rs114923224	C	T	-0.0784044	0.0175	7.109e-06	0.930795	21	35243985	20.0727
rs11627564	C	A	0.0411971	0.0092	7.644e-06	0.597546	14	41584875	20.052
rs117141160	G	A	-0.267803	0.0571	2.677e-06	0.986973	14	93011031	21.9968
rs117171326	G	A	0.119696	0.0271	9.883e-06	0.965809	8	39963520	19.5084
rs1219935	C	T	-0.0739008	0.0155	1.999e-06	0.911741	9	25902763	22.7319
rs12200766	A	G	0.047599	0.0103	3.705e-06	0.749364	6	95868745	21.356
rs12500670	C	T	0.0668024	0.0148	6.565e-06	0.875318	4	7625264	20.3733
rs12552	A	G	0.0425996	0.009	2.193e-06	0.439955	13	53625781	22.404
rs1256112	C	T	-0.0444952	0.0091	9.44e-07	0.438091	14	64814311	23.9081
rs12606521	A	G	0.0535976	0.0115	3.147e-06	0.811228	18	52451215	21.7218
rs1361500	T	C	-0.0426048	0.0093	5.008e-06	0.626818	13	47988497	20.9871
rs139470643	C	T	0.272399	0.0605	6.735e-06	0.98675	5	16586273	20.2722
rs141811146	A	G	0.223903	0.0498	6.913e-06	0.985955	17	68907599	20.2145
rs1460943	C	T	-0.0483996	0.0091	1.078e-07	0.390409	1	72813129	28.2879
rs1468520	A	G	-0.0544984	0.0121	6.488e-06	0.837091	7	7290732	20.286
rs1491473	T	C	0.110297	0.0225	9.833e-07	0.0571547	8	126949138	24.0306
rs150888111	C	A	0.224595	0.0507	9.276e-06	0.988073	6	119487411	19.6238
rs17043773	C	T	-0.0458048	0.01	4.511e-06	0.730545	2	53133809	20.9808
rs17499892	A	C	-0.0497997	0.0092	6.641e-08	0.621136	7	136692467	29.3007
rs1857442	C	T	-0.0461008	0.0101	5.126e-06	0.304727	10	56920952	20.8341
rs1888286	T	C	0.0483043	0.0099	1.069e-06	0.716182	9	119726051	23.8068
rs190881925	G	A	-0.136304	0.0303	6.901e-06	0.976313	18	68957607	20.2363
rs1950829	A	G	0.054403	0.0089	8.514e-10	0.489864	14	42097937	37.365
rs2060886	T	C	-0.0456984	0.009	3.858e-07	0.422818	18	53167520	25.7821
rs2084080	G	A	0.0562	0.0121	3.407e-06	0.836273	11	85590365	21.5726
rs2451828	C	T	-0.159002	0.0306	2.074e-07	0.975027	5	7448796	26.9998
rs2784590	C	T	-0.050503	0.0108	2.964e-06	0.781409	9	10510289	21.8669
rs281265	C	A	0.0456984	0.0093	8.728e-07	0.353455	15	47675602	24.1455
rs34374074	A	C	-0.058795	0.0112	1.699e-07	0.235772	4	42047784	27.5579
rs34382743	T	C	0.0461963	0.0091	3.338e-07	0.598546	2	145741849	25.771
rs35448533	C	T	0.0540972	0.0121	7.725e-06	0.832909	22	27473976	19.9885
rs3923290	A	G	-0.0431998	0.0097	8.171e-06	0.700136	8	41964411	19.8345
rs4141983	T	C	0.0428966	0.0096	7.422e-06	0.672546	1	18122009	19.9666
rs4776768	T	C	-0.0497997	0.0101	7.371e-07	0.284181	15	66529936	24.3114
rs4852123	C	T	-0.0535029	0.0112	2.007e-06	0.791136	2	240678849	22.8201
rs55825782	C	T	-0.043902	0.0096	5.061e-06	0.349181	14	104039132	20.9135
rs56308316	T	C	-0.0994999	0.0217	4.611e-06	0.947091	4	48298154	21.0245
rs586275	G	A	0.058795	0.0119	8.439e-07	0.799955	18	77573110	24.4111
rs6030655	T	C	-0.0706049	0.0159	8.611e-06	0.91	20	41736851	19.7186
rs62006671	G	A	-0.0709989	0.0147	1.365e-06	0.895772	15	62764881	23.3275
rs6511757	A	G	-0.213206	0.0482	9.803e-06	0.986682	19	11880914	19.566
rs6689226	T	C	0.0495994	0.0093	8.552e-08	0.41241	1	73806923	28.4437
rs73186196	G	T	-0.158703	0.0358	9.339e-06	0.983027	13	44256824	19.6519
rs74336531	C	A	-0.095701	0.0201	1.997e-06	0.949809	10	9842235	22.6694
rs74837665	C	T	-0.0749961	0.0154	1.098e-06	0.90184	9	5918443	23.7157
rs76500304	C	T	-0.114703	0.0249	4.129e-06	0.951904	13	57124087	21.2202
rs76837483	T	G	0.0972991	0.0203	1.731e-06	0.930909	5	52004286	22.9734
rs78337024	A	G	0.091804	0.0202	5.738e-06	0.939591	9	29653660	20.6548
rs875270	C	T	0.0591027	0.0125	2.247e-06	0.846591	16	73855907	22.356
rs9295924	G	A	-0.0589008	0.0121	1.033e-06	0.838409	6	30782361	23.6958
rs9388177	C	A	-0.0518996	0.0115	5.991e-06	0.798045	6	123400779	20.3673
rs9655918	G	A	0.0442968	0.0098	5.716e-06	0.647228	7	82416315	20.4311
rs9926691	A	G	-0.0438996	0.0097	5.832e-06	0.319409	16	49226723	20.4823
Summary information about IVs of acute appendicitis
SNP	chr	bp	A1	A2	P	beta	se	EAF	F
rs10748784	10	99560363	A	G	4.97966e-09	0.0512173	0.00875832	0.542511	34.1973
rs10849448	12	6384185	G	A	1.06121e-14	0.0799734	0.0103436	0.756301	59.7789
rs10926147	1	240156607	G	A	4.26835e-07	0.0468021	0.00925566	0.326905	25.5691
rs10957652	8	73304290	A	G	2.70159e-06	0.0418406	0.00891687	0.387102	22.0176
rs111311129	2	710112	C	T	1.08981e-06	0.0815385	0.0167269	0.0710371	23.7626
rs111783473	4	110400318	A	G	3.59253e-07	0.144085	0.028311	0.0227384	25.9016
rs113159970	15	95671001	A	G	4.95507e-08	-0.0548815	0.0100646	0.255019	29.7344
rs11578928	1	84461067	A	C	9.0014e-06	0.0388762	0.00875617	0.51015	19.7124
rs11633260	15	71247983	A	C	2.27782e-06	-0.0444392	0.00940099	0.317964	22.3453
rs116513918	5	12313519	C	T	5.20415e-07	0.419832	0.0836547	0.00223082	25.1866
rs117218757	9	132920484	G	A	8.82267e-06	-0.162761	0.0366235	0.01569	19.7506
rs11737104	4	109274787	G	A	7.40372e-06	0.0408182	0.00910767	0.362478	20.086
rs118154855	15	35393063	A	G	4.2227e-06	0.0897388	0.019508	0.0505912	21.1609
rs12299372	12	19653125	G	A	5.39473e-08	0.0484881	0.00891689	0.603729	29.5695
rs12460403	19	3579483	T	C	5.17226e-06	0.0700209	0.0153633	0.0858791	20.7724
rs12982723	19	35212337	A	G	9.17276e-06	0.0442775	0.00998183	0.250922	19.6764
rs13170328	5	77594338	G	A	5.15241e-06	0.0412879	0.00905737	0.597957	20.7798
rs138991200	14	44385723	T	C	1.66368e-06	-0.0616036	0.0128595	0.137091	22.949
rs148932740	8	32562808	G	A	2.48062e-06	0.16915	0.0359152	0.0139569	22.1813
rs17041972	4	110625599	A	G	1.73668e-10	0.084053	0.0131683	0.120706	40.7424
rs201768	13	50476107	C	T	5.93335e-11	0.0641906	0.00980694	0.724155	42.8426
rs2131754	16	84823739	G	A	9.45431e-08	-0.0477216	0.0089418	0.394972	28.4826
rs2186643	11	64110602	A	G	2.81903e-06	-0.0409525	0.00874385	0.462604	21.9359
rs2343364	6	169112945	G	A	9.48943e-06	0.0405646	0.00915991	0.647512	19.6116
rs2595100	4	110635274	T	C	3.5752e-19	0.0795068	0.00888406	0.387054	80.0913
rs2702967	8	133056503	A	G	3.21166e-06	-0.0409405	0.00879154	0.572228	21.6858
rs276970	16	86195832	A	G	5.09765e-06	0.0584308	0.0128117	0.861237	20.8003
rs2810063	14	53579010	C	T	3.77537e-06	0.0475083	0.0102757	0.7606	21.3755
rs329018	18	9556496	A	G	6.59311e-06	-0.0396146	0.0087907	0.432544	20.3078
rs340409	7	35381285	A	G	1.08181e-06	-0.043267	0.0088732	0.588523	23.7768
rs34633486	7	32522552	C	T	2.47931e-06	0.255679	0.0542863	0.00567023	22.1825
rs34641028	1	220429534	T	G	2.36761e-07	-0.0490058	0.00948275	0.30904	26.7071
rs3738182	1	220884320	A	G	2.90269e-21	-0.0979872	0.0103513	0.239914	89.6084
rs41278073	4	121164244	G	A	2.67233e-06	0.0852671	0.0181631	0.0582253	22.0386
rs4734039	8	101728366	T	C	7.81052e-07	-0.0471522	0.00954489	0.300336	24.4041
rs4747523	10	25498963	A	G	9.43387e-06	0.038891	0.00877948	0.435316	19.6228
rs4801081	18	57096639	T	C	9.03358e-06	-0.198108	0.044628	0.0107578	19.7056
rs55905722	9	26797230	T	C	3.8554e-06	-0.0684264	0.014814	0.0999708	21.3355
rs57866767	10	94263320	C	T	4.35933e-07	0.0461707	0.00913808	0.344546	25.5284
rs6006618	22	44013695	T	C	4.55082e-06	0.0402351	0.00877635	0.495147	21.0176
rs67380279	17	12430221	T	C	7.1527e-06	-0.0415146	0.00924787	0.343866	20.152
rs7029	6	31662176	G	A	1.32318e-08	-0.051079	0.00898796	0.386307	32.297
rs72833654	17	49045130	A	G	1.53915e-06	0.0775385	0.0161334	0.0762114	23.0985
rs756245	1	220302357	T	C	2.47811e-07	0.0454389	0.00880709	0.421019	26.6189
rs7575706	2	18675186	A	G	4.54475e-09	-0.0626647	0.0106881	0.796003	34.3752
rs76149623	7	96197141	C	A	5.95429e-06	-0.0571243	0.0126158	0.144389	20.5028
rs7680114	4	113309772	A	G	1.2549e-07	0.0627815	0.0118785	0.157785	27.9345
rs77074265	4	92274657	T	C	2.98738e-06	-0.0740885	0.0158591	0.0859804	21.8245
rs78817037	20	51843748	G	A	9.34286e-08	-0.102429	0.0191849	0.0579237	28.5054
rs79778780	12	2560168	A	G	4.35983e-06	0.0810283	0.01764	0.0629648	21.0997
rs8054231	16	86134198	A	G	3.11961e-11	-0.0744085	0.0112047	0.192681	44.1006
rs8130571	21	41761869	A	G	1.84769e-06	-0.0519602	0.0108945	0.204667	22.7472
rs858518	17	7629707	A	G	7.21772e-06	-0.0403938	0.00900208	0.62764	20.1346
rs881400	7	5533985	G	A	7.55162e-07	-0.0534304	0.0108014	0.214335	24.469
rs9510052	13	22231657	C	T	4.49511e-06	-0.0441	0.00961397	0.315199	21.0413
rs990928	20	6713232	C	T	4.63394e-06	-0.0405833	0.00885961	0.412266	20.9829
Summary information about IVs of Crohn disease
SNP	chr	bp	A1	A2	P	beta	se	EAF	F
rs10217233	9	114567324	T	C	1.61715e-06	0.176167	0.0367307	0.305028	23.0033
rs10748781	10	99523573	A	C	9.56577e-08	-0.190011	0.0356174	0.652275	28.4599
rs10761659	10	62685804	G	A	2.45527e-08	0.192907	0.0345933	0.528016	31.0965
rs10895390	11	103281869	A	G	1.34317e-06	0.173411	0.0358786	0.339957	23.3605
rs11103667	9	135086514	T	C	2.39784e-06	-0.231708	0.0491257	0.163677	22.2466
rs11125810	2	24839765	G	A	8.45649e-06	-0.254929	0.0572452	0.91054	19.8317
rs11236797	11	76588605	A	C	7.75158e-06	0.15561	0.034797	0.405552	19.9982
rs116062645	1	119982857	T	G	5.62341e-07	0.393315	0.0786045	0.0395331	25.0372
rs117187955	18	68553981	T	G	2.22926e-06	1.67096	0.35316	0.000929037	22.3866
rs117987062	16	28826366	A	G	7.18704e-06	1.39462	0.310739	0.00127205	20.1428
rs118179667	7	151246453	A	G	6.38866e-07	0.537088	0.107869	0.0187574	24.7912
rs118188341	7	50207563	T	C	1.07149e-06	-0.42608	0.0873467	0.0535279	23.7952
rs13235381	7	5237073	T	G	2.92954e-11	-0.231709	0.0348431	0.616477	44.2234
rs13300483	9	114881082	T	C	7.97003e-09	0.207573	0.0359802	0.326714	33.2824
rs13391781	2	26530346	G	A	9.68679e-06	0.187868	0.0424651	0.201826	19.5723
rs145854473	3	4007220	C	T	5.20931e-06	-0.477798	0.104868	0.0381955	20.7588
rs16881774	6	89368683	C	T	7.60939e-06	0.200934	0.0448924	0.162614	20.0337
rs191492578	1	211716592	C	T	2.30478e-06	-0.926333	0.196063	0.0138822	22.3225
rs191615076	1	120386170	A	C	3.40581e-07	0.403467	0.0791192	0.0403762	26.0047
rs2066844	16	50712015	T	C	3.54446e-06	0.50425	0.108758	0.0186477	21.4966
rs2902440	1	67205233	A	G	1.46454e-10	-0.223855	0.0349281	0.444167	41.0756
rs35192292	17	79694198	G	A	2.92186e-07	0.290633	0.0566711	0.877985	26.3007
rs4324853	7	7156730	C	T	9.84351e-06	0.219116	0.0495672	0.125644	19.5416
rs55938473	10	110121969	A	G	5.31986e-06	1.38721	0.304763	0.00140569	20.7186
rs62443225	7	5442506	A	G	2.52e-20	0.517537	0.0560249	0.0780562	85.3337
rs6556416	5	159391737	C	A	4.54517e-06	0.187062	0.0408008	0.742561	21.0201
rs6580961	12	53854725	C	T	8.60043e-06	0.263991	0.0593283	0.890717	19.7995
rs707931	6	31772226	G	A	1.20559e-09	0.371046	0.0610324	0.0692449	36.9602
rs75748791	9	124210347	G	A	8.46662e-06	-0.19862	0.0446034	0.205484	19.8294
rs76176364	16	50485831	G	A	1.003e-12	0.709001	0.0994377	0.0196373	50.8384
rs76326248	7	13313683	C	T	2.16606e-08	-0.793876	0.141809	0.0245791	31.3399
rs77076184	7	81012505	G	A	2.9781e-07	0.276311	0.0539162	0.0970059	26.2638
rs7740638	6	32647035	A	G	1.00124e-07	0.321185	0.0602995	0.0737179	28.3716
rs77442683	2	43398265	T	C	6.79955e-06	-0.251159	0.0558147	0.123258	20.2488
rs780093	2	27519736	C	T	8.32511e-06	-0.159055	0.0356893	0.648233	19.8618
rs7802969	7	4746494	A	G	7.60274e-06	-0.192366	0.0429765	0.798569	20.0352
rs78039999	3	9044970	C	T	9.45061e-07	1.6545	0.337464	0.000838378	24.0369
rs78311934	20	4081671	A	G	9.36074e-06	0.203253	0.0458662	0.152655	19.6376
rs7856092	9	136493166	G	A	6.56886e-07	0.212302	0.042685	0.767883	24.7376
rs79966207	22	50283979	C	T	2.52261e-06	-0.234626	0.0498537	0.161385	22.1492
Summary information about IVs of Gastric ulcer
SNP	chr	bp	A1	A2	P	beta	se	EAF	F
rs113354913	12	73478415	G	A	9.23613e-06	-0.412143	0.0929438	0.0130002	19.6632
rs117129451	9	17791990	G	A	2.37799e-06	0.438619	0.0929608	0.00831633	22.2626
rs12615352	2	227456131	A	G	4.70598e-06	-0.0858685	0.0187589	0.566147	20.9533
rs13177679	5	42915368	T	C	6.0152e-06	-0.0858303	0.0189644	0.473301	20.4834
rs142057391	9	36144237	T	C	8.93655e-06	0.565531	0.127331	0.00366662	19.7262
rs149084636	13	111917292	T	C	4.74515e-06	-0.185982	0.0406451	0.0634456	20.9375
rs153202	5	16661460	A	G	8.67201e-06	0.104168	0.0234197	0.189969	19.7836
rs16935371	8	69031372	T	C	3.78373e-06	0.136577	0.0295434	0.104375	21.3715
rs17428325	6	102410069	A	G	3.79245e-06	-0.28464	0.0615777	0.0281541	21.3671
rs2121477	1	159598470	T	C	1.09559e-06	0.343303	0.0704408	0.0152038	23.7524
rs35062177	8	87728879	C	T	9.51985e-06	-0.422272	0.0953682	0.0128472	19.6055
rs3847392	10	29612148	T	C	8.77971e-06	-0.0855609	0.0192478	0.391346	19.7601
rs4492206	6	156378474	G	A	3.18075e-06	-0.135459	0.029076	0.124808	21.7043
rs4497856	2	35345519	A	G	1.75987e-08	0.108454	0.0192496	0.605576	31.743
rs4672499	2	62307358	C	T	3.49181e-06	0.127668	0.0275173	0.1243	21.5255
rs4738847	8	60938999	C	A	2.42003e-06	-0.178293	0.037816	0.940638	22.2289
rs55651832	17	66807585	A	G	5.98687e-06	0.253592	0.0560195	0.0253169	20.4924
rs56204113	1	233402112	G	A	1.17866e-06	-0.319877	0.0658293	0.024625	23.6117
rs56265531	22	46840943	C	T	7.50257e-06	0.128747	0.0287452	0.111546	20.0606
rs7070728	10	1662389	T	C	4.46828e-06	-0.0872524	0.0190162	0.59758	21.0527
rs76763845	18	64437171	C	A	6.43665e-06	-0.999553	0.221556	0.00322259	20.3538
rs78436807	7	139220279	T	C	8.19936e-06	0.18105	0.0405951	0.0506464	19.8907
rs7851933	9	14990732	T	G	4.39693e-07	0.256783	0.0508389	0.0300017	25.5117
rs78567353	12	104860791	T	C	1.37604e-07	-0.281028	0.0533419	0.0382601	27.7563
rs79975811	5	78515154	T	C	4.89531e-06	-0.872659	0.190986	0.00429236	20.8779
rs945422	1	16019124	C	T	7.15979e-06	-0.0837819	0.0186643	0.540079	20.1501
Summary information about IVs of Gastroduodenal ulcer
SNP	chr	bp	A1	A2	P	beta	se	EAF	F
rs10878224	12	40220799	T	C	5.21843e-06	-0.069821	0.0153257	0.429634	20.7554
rs11135695	8	23068985	A	G	5.81326e-06	0.0724095	0.0159736	0.33412	20.5488
rs114124639	5	111869317	A	G	8.79407e-06	-0.697549	0.156933	0.00361373	19.757
rs12274456	11	6234754	T	C	5.07925e-11	0.117709	0.0179199	0.218222	43.1468
rs12504021	4	4162487	T	G	7.93798e-06	0.849309	0.190136	0.00107799	19.9527
rs13537	5	16662188	A	G	5.26017e-06	-0.0691964	0.0151942	0.508764	20.7401
rs138947395	13	72030136	T	C	9.80483e-06	0.5795	0.131066	0.00249134	19.5491
rs139494966	10	10786177	C	A	3.1281e-06	0.247477	0.0530813	0.0178366	21.7363
rs14541	12	8647970	G	A	7.44835e-06	0.0957057	0.0213607	0.142719	20.0745
rs146771167	1	74054875	G	A	4.29388e-06	0.259368	0.0564257	0.0159223	21.129
rs149084636	13	111917292	T	C	6.22429e-06	-0.147459	0.0326337	0.0634039	20.4178
rs16920944	8	54950969	A	G	2.42466e-06	-0.0802427	0.0170209	0.279171	22.2252
rs2294008	8	142680513	T	C	5.1428e-14	-0.113676	0.0151	0.502033	56.674
rs35062177	8	87728879	C	T	6.46785e-06	-0.338411	0.0750277	0.0128243	20.3444
rs4492206	6	156378474	G	A	1.60542e-07	-0.123141	0.0235	0.124708	27.458
rs4497856	2	35345519	A	G	3.26513e-08	0.0860917	0.0155777	0.605693	30.5433
rs56204113	1	233402112	G	A	2.30356e-06	-0.246198	0.0521077	0.0246017	22.3237
rs59711592	14	96108600	A	G	4.89384e-06	-0.165711	0.0362662	0.0501201	20.8785
rs7326914	13	20124852	G	A	1.15688e-06	0.0989148	0.0203408	0.824825	23.6476
rs75021466	22	32590775	C	T	2.72665e-06	-0.189592	0.0404212	0.040594	21.9999
rs77964234	22	46871038	G	A	1.31471e-06	0.112229	0.0231997	0.114043	23.4016
rs7851933	9	14990732	T	G	8.65486e-08	0.222964	0.0416528	0.0300474	28.6537
Summary information about IVs of Gastroesophageal reflux disease
SNP	chr	bp	A1	A2	P	beta	se	EAF	F
rs10119941	9	17871999	A	G	5.53911e-06	-0.0434278	0.00955873	0.641114	20.6412
rs10512324	9	104278432	T	C	1.82558e-06	-0.0510824	0.010705	0.248981	22.7703
rs10887132	10	122333758	C	T	3.94703e-07	-0.0587181	0.0115781	0.200008	25.7199
rs10978407	9	96626092	C	A	5.0247e-06	0.0461508	0.0101125	0.287399	20.8277
rs1106090	2	57841606	A	G	4.87439e-06	0.0424242	0.00928294	0.560385	20.886
rs1168451	14	38328254	A	C	1.53373e-06	0.0445138	0.0092606	0.564032	23.1053
rs11946918	4	123623035	A	G	7.34294e-06	0.0532318	0.0118728	0.181494	20.1018
rs12238219	9	95601006	A	G	4.25197e-07	0.0502014	0.0099265	0.311864	25.5764
rs12629099	3	158827510	A	G	7.80836e-06	-0.0661451	0.0147963	0.114066	19.9843
rs12743607	1	175262096	A	G	3.60089e-06	0.0560174	0.0120905	0.169189	21.4663
rs12759463	1	88016546	G	A	1.71977e-06	-0.0438414	0.00916447	0.49001	22.8852
rs13140558	4	39007031	A	C	7.84025e-07	0.0595179	0.0120499	0.178159	24.3965
rs13242744	7	97472642	C	T	2.27154e-06	-0.126724	0.026805	0.0341913	22.3504
rs1339230	9	76104730	A	G	7.04969e-06	-0.0421453	0.00938192	0.617277	20.1797
rs13425669	2	1448841	G	A	4.66434e-06	-0.0423559	0.00924934	0.451731	20.9704
rs139543265	2	43634394	A	G	1.61057e-06	0.145743	0.0303821	0.0222808	23.0112
rs141158485	20	4662200	T	C	8.79225e-06	-0.121182	0.027263	0.0323829	19.7574
rs1425453	4	59828873	G	A	7.78431e-06	0.0412983	0.00923686	0.555056	19.9901
rs143991682	8	37006999	C	A	7.0419e-06	-0.28616	0.0636984	0.00644474	20.1818
rs146130523	10	83750994	C	T	7.2522e-06	0.12739	0.0283963	0.0254848	20.1255
rs150455944	8	111823622	T	C	1.00656e-06	-0.229454	0.0469197	0.0106713	23.9156
rs1549726	2	104896566	G	A	1.80094e-07	0.0493064	0.00944786	0.371341	27.2358
rs208829	15	89403811	G	A	7.46002e-06	0.0424727	0.00948026	0.614662	20.0715
rs2698712	7	26377192	A	G	2.72151e-06	0.0439101	0.00936092	0.580454	22.0035
rs2877766	4	173534534	T	G	7.66991e-06	-0.0415009	0.00927561	0.440744	20.0184
rs28894372	4	99083455	T	C	9.58054e-06	-0.11415	0.0257883	0.0357337	19.5932
rs36110110	13	30365688	C	A	3.86082e-07	0.384446	0.0757425	0.00323003	25.7627
rs3793306	7	29274467	A	C	4.23272e-06	0.0530636	0.0115365	0.191517	21.1566
rs4269485	7	52476660	G	A	1.0962e-07	-0.0488476	0.00919916	0.540568	28.1962
rs4725102	7	1456062	C	T	8.35699e-07	0.170779	0.0346629	0.979691	24.2739
rs4801716	19	56347496	G	A	7.85579e-06	-0.0410195	0.00917851	0.503241	19.9727
rs55796887	2	32205948	T	C	3.90895e-06	-0.0433498	0.00939087	0.61083	21.309
rs59486993	5	31760048	T	C	9.64784e-06	0.125671	0.0284007	0.0258805	19.58
rs62071866	17	70799880	A	G	2.6241e-06	-0.0436419	0.00928899	0.424586	22.0735
rs62361627	5	31893557	A	G	6.33082e-06	0.0586959	0.0130001	0.146363	20.3855
rs6947821	7	151032125	C	T	9.68925e-06	-0.0431476	0.00975308	0.334707	19.5718
rs72788367	16	13330476	A	C	1.9915e-06	0.114168	0.0240138	0.0359171	22.603
rs72942967	2	205828387	G	A	7.90679e-06	-0.122518	0.0274231	0.0308374	19.9603
rs73454982	12	130768565	C	T	6.48679e-06	0.0534031	0.0118414	0.181589	20.3389
rs740670	19	2539809	C	T	7.49808e-06	-0.0415903	0.00928555	0.570756	20.0618
rs7721726	5	135161475	T	C	7.54988e-06	-0.16371	0.0365622	0.0179897	20.0487
rs77225675	5	53442495	A	G	9.86825e-06	-0.126262	0.0285658	0.0290924	19.5368
rs7727315	5	117748530	A	G	5.76461e-06	-0.0422975	0.00932723	0.583276	20.5648
rs77709037	12	124495765	A	G	7.14957e-06	-0.0537565	0.0119747	0.194671	20.1527
rs79012442	4	142012281	G	A	9.56137e-06	0.124397	0.0281005	0.026932	19.5971
rs79072828	2	71004178	A	G	2.5943e-06	0.145753	0.0310075	0.0203423	22.0954
rs79348626	15	54088618	A	G	8.79326e-08	0.17912	0.0334802	0.0171108	28.6228
rs7946110	11	107222364	G	A	5.9193e-07	0.0591839	0.0118514	0.809902	24.9384
rs8269	17	83094678	G	A	1.67776e-06	0.0455076	0.00950291	0.390755	22.9327
rs9301697	13	90860711	G	A	1.14599e-06	0.0446919	0.00918687	0.497494	23.6659
rs9906335	17	77558205	T	C	8.95695e-06	0.0471893	0.010626	0.744745	19.7218
Summary information about IVs of Irritable bowel syndrome
SNP	chr	bp	A1	A2	P	beta	se	EAF	F
rs113462910	22	25898781	T	C	5.91616e-06	0.734505	0.162165	0.0014086	20.5152
rs113495375	1	13738561	T	C	4.91541e-06	0.146945	0.0321657	0.0537789	20.8701
rs116401159	3	107701828	A	G	3.2805e-06	-0.195508	0.0420229	0.0373409	21.645
rs117784990	19	1913920	T	C	5.90582e-06	0.255967	0.0565081	0.0154684	20.5185
rs117963555	18	60633706	C	T	8.0917e-06	0.40869	0.0915781	0.0049516	19.9161
rs142323020	9	125922196	G	T	4.84451e-06	0.234259	0.0512444	0.0198235	20.8978
rs142555809	2	140908440	G	A	1.49489e-06	0.432073	0.0897923	0.00561513	23.1545
rs144821506	16	57118580	A	G	5.22529e-06	-0.536225	0.117708	0.00575362	20.7531
rs147271184	1	93678910	C	T	4.37855e-06	0.88085	0.1918	0.000925201	21.0915
rs150952430	14	95620137	T	G	4.39056e-06	-0.281964	0.0614036	0.0178404	21.0863
rs151083735	10	99050257	A	G	3.17556e-06	-0.442172	0.0949045	0.00821495	21.7075
rs2034172	3	55377735	G	A	6.17959e-06	-0.0752973	0.0166581	0.731784	20.4319
rs205026	17	11325644	T	C	6.187e-07	-0.0749091	0.015026	0.5701	24.8532
rs3787025	19	18311554	T	C	8.3207e-06	-0.0668264	0.0149944	0.553	19.8627
rs3846947	6	15066493	C	T	2.08032e-06	0.0747219	0.015746	0.432511	22.5193
rs4345097	3	117708954	C	T	9.53016e-06	0.0814076	0.0183865	0.782001	19.6034
rs58994342	6	165536056	A	G	7.66867e-06	-0.105499	0.0235792	0.120231	20.0188
rs62397848	5	162303143	T	C	4.38864e-06	0.0889734	0.0193754	0.185834	21.0872
rs6821430	4	181578021	T	C	4.82948e-07	0.0923975	0.0183585	0.200972	25.3306
rs72633925	8	48075114	C	T	8.18276e-06	0.172984	0.0387826	0.0348957	19.8947
rs72675748	4	132080915	C	T	2.31601e-06	-0.0837109	0.0177215	0.245075	22.3133
rs73029069	3	11942099	T	C	3.60844e-06	-0.103453	0.0223307	0.135808	21.4626
rs73915956	2	12328478	A	G	2.89554e-06	0.458899	0.0980953	0.00506266	21.8846
rs76309180	7	26479382	T	C	7.6243e-06	0.101736	0.0227319	0.117409	20.0299
rs80296482	13	69408820	T	C	5.94552e-06	-0.315441	0.0696597	0.0140056	20.5056
rs8039669	15	101528251	A	G	2.56236e-06	-0.184546	0.0392393	0.041773	22.1191
rs9386740	6	108595866	A	G	2.90596e-06	0.109758	0.0234657	0.108982	21.8779
rs9583337	13	109116305	A	G	5.40331e-06	0.0716717	0.0157573	0.331546	20.6886
rs999841	12	32609928	G	A	9.17297e-06	-0.0748596	0.0168762	0.277056	19.6764
Summary information about IVs of Ulcerative colitis
SNP	chr	bp	A1	A2	P	beta	se	EAF	F
rs10737481	1	19845021	G	T	9.78363e-19	0.177217	0.0200527	0.509662	78.1025
rs10748781	10	99523573	A	C	5.60402e-14	-0.156268	0.0207885	0.652344	56.5059
rs10761659	10	62685804	G	A	2.59346e-08	0.111962	0.0201122	0.527956	30.99
rs10799837	1	19809119	A	G	4.22289e-09	-0.118751	0.0202122	0.506968	34.5181
rs11209026	1	67240275	A	G	1.03992e-12	-0.382291	0.0536539	0.0456921	50.7675
rs11658993	17	39784555	T	C	1.834e-11	0.135307	0.020139	0.528238	45.1403
rs12132298	1	200905967	C	T	8.76133e-10	-0.154833	0.0252563	0.213061	37.5827
rs12736494	1	8075956	A	G	3.17439e-09	-0.137666	0.0232453	0.264236	35.0738
rs13024106	2	198891622	A	G	9.68835e-09	-0.115902	0.0202057	0.583289	32.9029
rs13165038	5	132477658	C	T	1.61458e-09	-0.133349	0.0221051	0.312207	36.391
rs1570759	6	33666163	A	G	3.08873e-08	-0.11597	0.0209471	0.37338	30.6509
rs1878668	2	198716790	G	T	5.89834e-09	0.119883	0.0205999	0.595569	33.8676
rs3024495	1	206769068	T	C	5.91289e-24	0.262195	0.025977	0.157263	101.876
rs3197999	3	49684099	A	G	8.49767e-20	0.184657	0.0202772	0.391682	82.9307
rs34236350	2	240628909	T	C	1.29211e-15	0.17698	0.0221354	0.267419	63.9254
rs35209356	14	105999982	T	C	5.90935e-09	-0.162153	0.0278646	0.175422	33.8645
rs4263839	9	114804160	G	A	3.29868e-08	0.12357	0.0223664	0.706524	30.5235
rs4731531	7	128922593	A	G	2.08939e-08	0.113057	0.0201729	0.443021	31.4093
rs4817986	21	39093586	T	G	3.85478e-11	-0.157861	0.0238839	0.247267	43.6857
rs56086041	14	106012377	G	T	6.84305e-10	-0.179266	0.0290559	0.164664	38.0651
rs6017342	20	44436388	C	A	2.13747e-13	0.149349	0.0203476	0.559104	53.8739
rs6089926	20	63572597	T	C	2.5675e-10	-0.162641	0.0257227	0.207998	39.9785
rs6967335	7	107847785	A	C	1.70373e-14	-0.15636	0.0203828	0.43172	58.8469
rs7551957	1	161500252	C	T	9.0803e-15	-0.15757	0.0203277	0.446144	60.0856
rs7865719	9	5082333	G	A	1.0076e-09	0.123757	0.0202607	0.55643	37.3105
rs7930763	11	76591029	A	G	3.30141e-11	0.133479	0.0201251	0.439905	43.9896
rs9607629	22	39274849	G	A	2.36456e-10	-0.203038	0.0320473	0.125017	40.1395
Summary information about IVs of Ulcer of esophagus
SNP	chr	bp	A1	A2	P	beta	se	EAF	F
rs1000969	5	154410813	A	G	3.20103e-06	-0.154202	0.0331085	0.687035	21.6921
rs11126533	2	26516912	T	C	1.74952e-06	0.293575	0.0614123	0.91918	22.8522
rs12976050	19	20374677	T	C	8.41783e-06	-0.152415	0.0342178	0.32296	19.8404
rs141893078	19	2996840	A	G	6.36165e-06	-1.17228	0.2597	0.00771015	20.376
rs151161366	5	1299535	A	G	1.55249e-06	-0.458008	0.0953318	0.0347375	23.0818
rs184730717	19	4984210	A	G	9.67721e-06	-2.7258	0.616102	0.00265699	19.5741
rs1935025	1	205722956	A	C	7.11164e-06	0.162992	0.0362984	0.223716	20.1631
rs35232720	1	9991107	T	C	6.41313e-06	0.332428	0.0736718	0.0385708	20.3607
rs61966441	13	113142267	C	T	4.40311e-06	-0.372166	0.0810574	0.0489925	21.0808
rs7178040	15	63071899	T	G	7.17332e-06	0.264075	0.0588339	0.0668527	20.1465
rs724586	10	91605647	T	C	8.58717e-06	0.169491	0.0380878	0.770839	19.8026
rs7521008	1	236075190	G	A	7.45281e-06	0.142306	0.0317624	0.374481	20.0733
rs7560744	2	105460910	T	G	4.798e-06	-0.157345	0.0344041	0.320365	20.9163
rs77053521	14	95071207	T	C	4.7585e-06	0.391796	0.0856355	0.0260914	20.9321
rs78165393	4	121675824	A	G	8.85136e-06	-1.33401	0.300218	0.00625027	19.7444
rs79887982	3	169451909	C	T	1.39386e-06	-1.15972	0.240313	0.0093798	23.289

## Sheet: Table S3
MDD on acute appendicitis
id.exposure	id.outcome	method	nsnp	b	se	pval	or	or lci95	or uci95	FDR.pval
MDD	Acute appendicitis	MR Egger	57	0.0622419	0.0717959	0.389747	1.06422	0.924522	1.22503
MDD	Acute appendicitis	Weighted median	57	0.0743946	0.0378188	0.0491681	1.07723	1.00027	1.16012
MDD	Acute appendicitis	Inverse variance weighted	57	0.0791295	0.0288073	0.0060169	1.08234	1.02293	1.14521	0.0240676
MDD	Acute appendicitis	Simple mode	57	0.119965	0.0810695	0.144536	1.12746	0.961817	1.32162
MDD	Acute appendicitis	Weighted mode	57	0.0819279	0.0713262	0.255588	1.08538	0.943771	1.24823
acute appendicitis on MDD
id.exposure	id.outcome	method	nsnp	b	se	pval	or	or lci95	or uci95	FDR.pval
Acute appendicitis	MDD	MR Egger	56	-0.0442269	0.0768799	0.567496	0.956737	0.822908	1.11233
Acute appendicitis	MDD	Weighted median	56	-0.0185891	0.0394204	0.637242	0.981583	0.908597	1.06043
Acute appendicitis	MDD	Inverse variance weighted	56	-0.0190177	0.0272764	0.485664	0.981162	0.930085	1.03504	0.824154
Acute appendicitis	MDD	Simple mode	56	0.0222307	0.0798086	0.781634	1.02248	0.87442	1.19561
Acute appendicitis	MDD	Weighted mode	56	-0.00202685	0.059994	0.973172	0.997975	0.887262	1.1225
MDD on Crohn disease
id.exposure	id.outcome	method	nsnp	b	se	pval	or	or lci95	or uci95	FDR.pval
MDD	Crohn disease	MR Egger	57	-0.247289	0.284646	0.388754	0.780915	0.447001	1.36427
MDD	Crohn disease	Weighted median	57	-0.128354	0.151559	0.397054	0.879542	0.653502	1.18377
MDD	Crohn disease	Inverse variance weighted	57	-0.0230613	0.114962	0.841013	0.977203	0.780058	1.22417	0.841013
MDD	Crohn disease	Simple mode	57	-0.309267	0.364279	0.399504	0.733984	0.359424	1.49888
MDD	Crohn disease	Weighted mode	57	-0.261331	0.366819	0.479159	0.770026	0.3752	1.58033
Crohn disease on MDD
id.exposure	id.outcome	method	nsnp	b	se	pval	or	or lci95	or uci95	FDR.pval
Crohn disease	MDD	MR Egger	40	-0.00434112	0.0256369	0.866435	0.995668	0.946874	1.04698
Crohn disease	MDD	Weighted median	40	-0.017375	0.0138532	0.209761	0.982775	0.95645	1.00983
Crohn disease	MDD	Inverse variance weighted	40	-0.0110708	0.0104322	0.28859	0.98899	0.968974	1.00942	0.769574
Crohn disease	MDD	Simple mode	40	-0.0270419	0.0271004	0.324508	0.97332	0.92297	1.02642
Crohn disease	MDD	Weighted mode	40	-0.034786	0.0259437	0.187735	0.965812	0.917929	1.01619
MDD on Gastric ulcer
id.exposure	id.outcome	method	nsnp	b	se	pval	or	or lci95	or uci95	FDR.pval
MDD	Gastric ulcer	MR Egger	57	0.111282	0.153463	0.471441	1.11771	0.827368	1.50994
MDD	Gastric ulcer	Weighted median	57	0.00660332	0.0820636	0.935867	1.00663	0.857065	1.18228
MDD	Gastric ulcer	Inverse variance weighted	57	0.126366	0.061379	0.0395159	1.1347	1.00608	1.27975	0.0526878
MDD	Gastric ulcer	Simple mode	57	-0.00744965	0.188258	0.968575	0.992578	0.686304	1.43553
MDD	Gastric ulcer	Weighted mode	57	-0.0275371	0.168211	0.870553	0.972839	0.699611	1.35277
Gastric ulcer on MDD
id.exposure	id.outcome	method	nsnp	b	se	pval	or	or lci95	or uci95
Gastric ulcer	MDD	MR Egger	26	-0.0122031	0.0363249	0.739833	0.987871	0.919983	1.06077
Gastric ulcer	MDD	Weighted median	26	0.0159685	0.0258965	0.537482	1.0161	0.965809	1.069
Gastric ulcer	MDD	Inverse variance weighted	26	0.00171635	0.0211945	0.935457	1.00172	0.960958	1.04421
Gastric ulcer	MDD	Simple mode	26	-0.0312937	0.0462358	0.50473	0.969191	0.885223	1.06112
Gastric ulcer	MDD	Weighted mode	26	0.0281532	0.0382333	0.468369	1.02855	0.954293	1.10859
Gastric ulcer on MDD after excluding outliers
id.exposure	id.outcome	method	nsnp	b	se	pval	or	or lci95	or uci95	FDR.pval
Gastric ulcer	MDD	MR Egger	25	0.000685132	0.0330258	0.983628	1.00069	0.937962	1.0676
Gastric ulcer	MDD	Weighted median	25	0.00939629	0.026189	0.719754	1.00944	0.958933	1.06261
Gastric ulcer	MDD	Inverse variance weighted	25	-0.00627033	0.0192041	0.744039	0.993749	0.95704	1.03187	0.846308
Gastric ulcer	MDD	Simple mode	25	-0.0333791	0.0489161	0.501536	0.967172	0.87875	1.06449
Gastric ulcer	MDD	Weighted mode	25	0.0286177	0.0414806	0.496872	1.02903	0.948679	1.11619
MDD on Gastroesophageal reflux disease
id.exposure	id.outcome	method	nsnp	b	se	pval	or	or lci95	or uci95	FDR.pval
MDD	Gastro oesophageal reflux disease	MR Egger	57	0.0056508	0.0833499	0.946194	1.00567	0.854093	1.18414
MDD	Gastro oesophageal reflux disease	Weighted median	57	0.127584	0.0431303	0.00309544	1.13608	1.04399	1.2363
MDD	Gastro oesophageal reflux disease	Inverse variance weighted	57	0.0860776	0.0336633	0.0105575	1.08989	1.0203	1.16423	0.0281532
MDD	Gastro oesophageal reflux disease	Simple mode	57	0.173237	0.106088	0.108089	1.18915	0.9659	1.464
MDD	Gastro oesophageal reflux disease	Weighted mode	57	0.151954	0.093542	0.109897	1.16411	0.969099	1.39835
Gastroesophageal reflux disease on MDD
id.exposure	id.outcome	method	nsnp	b	se	pval	or	or lci95	or uci95	FDR.pval
Gastro oesophageal reflux disease	MDD	MR Egger	51	0.050835	0.077579	0.51536	1.05215	0.903734	1.22494
Gastro oesophageal reflux disease	MDD	Weighted median	51	0.0788971	0.0430936	0.0671259	1.08209	0.994449	1.17746
Gastro oesophageal reflux disease	MDD	Inverse variance weighted	51	0.0875243	0.0313195	0.00519703	1.09147	1.02648	1.16057	0.0415763
Gastro oesophageal reflux disease	MDD	Simple mode	51	0.0598353	0.0931604	0.523624	1.06166	0.884477	1.27434
Gastro oesophageal reflux disease	MDD	Weighted mode	51	0.0598353	0.0848949	0.484195	1.06166	0.898922	1.25386
MDD on Gastroduodenal ulcer
id.exposure	id.outcome	method	nsnp	b	se	pval	or	or lci95	or uci95	FDR.pval
MDD	Gastroduodenal ulcer	MR Egger	57	0.0558232	0.109268	0.611478	1.05741	0.853558	1.30995
MDD	Gastroduodenal ulcer	Weighted median	57	0.111739	0.064344	0.0824609	1.11822	0.985727	1.26852
MDD	Gastroduodenal ulcer	Inverse variance weighted	57	0.0981967	0.0440484	0.0257944	1.10318	1.01193	1.20265	0.0412711
MDD	Gastroduodenal ulcer	Simple mode	57	0.198047	0.149668	0.191133	1.21902	0.909098	1.6346
MDD	Gastroduodenal ulcer	Weighted mode	57	0.198047	0.125891	0.121314	1.21902	0.952468	1.56017
Gastroduodenal ulcer on MDD
id.exposure	id.outcome	method	nsnp	b	se	pval	or	or lci95	or uci95	FDR.pval
Gastroduodenal ulcer	MDD	MR Egger	22	-0.0102848	0.0557978	0.855617	0.989768	0.887232	1.10415
Gastroduodenal ulcer	MDD	Weighted median	22	0.00878991	0.0358533	0.80633	1.00883	0.940369	1.08227
Gastroduodenal ulcer	MDD	Inverse variance weighted	22	-0.0130499	0.0261772	0.618115	0.987035	0.93767	1.039	0.824154
Gastroduodenal ulcer	MDD	Simple mode	22	-0.0404232	0.0555276	0.474663	0.960383	0.861347	1.07081
Gastroduodenal ulcer	MDD	Weighted mode	22	-0.00159614	0.0527025	0.976125	0.998405	0.900421	1.10705
MDD on Irritable bowel syndrome
id.exposure	id.outcome	method	nsnp	b	se	pval	or	or lci95	or uci95	FDR.pval
MDD	Irritable bowel syndrome	MR Egger	57	0.00337636	0.108062	0.975188	1.00338	0.811862	1.24008
MDD	Irritable bowel syndrome	Weighted median	57	0.124287	0.0651516	0.0564361	1.13234	0.996595	1.28658
MDD	Irritable bowel syndrome	Inverse variance weighted	57	0.122296	0.0438824	0.00532135	1.13009	1.03695	1.23159	0.0240676
MDD	Irritable bowel syndrome	Simple mode	57	0.140082	0.147746	0.347139	1.15037	0.861138	1.53674
MDD	Irritable bowel syndrome	Weighted mode	57	0.140082	0.142726	0.330581	1.15037	0.869653	1.5217
Irritable bowel syndrome on MDD
id.exposure	id.outcome	method	nsnp	b	se	pval	or	or lci95	or uci95	FDR.pval
Irritable bowel syndrome	MDD	MR Egger	29	0.0421414	0.0399541	0.300889	1.04304	0.964478	1.12801
Irritable bowel syndrome	MDD	Weighted median	29	0.0358727	0.0354702	0.31185	1.03652	0.966911	1.11115
Irritable bowel syndrome	MDD	IVW	29	0.0458591	0.0236389	0.0523813	1.04693	0.999527	1.09657	0.209525
MDD on Ulcer of esophagus
id.exposure	id.outcome	method	nsnp	b	se	pval	or	or lci95	or uci95	FDR.pval
MDD	Ulcer of oesophagus	MR Egger	57	0.10356	0.233272	0.658823	1.10911	0.702119	1.75203
MDD	Ulcer of oesophagus	Weighted median	57	0.154826	0.144932	0.285399	1.16746	0.878763	1.55099
MDD	Ulcer of oesophagus	Inverse variance weighted	57	0.217694	0.094158	0.0207771	1.24321	1.0337	1.49518	0.0412711
MDD	Ulcer of oesophagus	Simple mode	57	0.311492	0.285998	0.280757	1.36546	0.77953	2.3918
MDD	Ulcer of oesophagus	Weighted mode	57	0.23184	0.254721	0.366632	1.26092	0.765357	2.07735
Ulcer of esophagus on MDD
id.exposure	id.outcome	method	nsnp	b	se	pval	or	or lci95	or uci95	FDR.pval
Ulcer of oesophagus	MDD	MR Egger	16	-0.0222317	0.0203089	0.292134	0.978014	0.939848	1.01773
Ulcer of oesophagus	MDD	Weighted median	16	-0.00928199	0.0182218	0.610479	0.990761	0.956001	1.02679
Ulcer of oesophagus	MDD	Inverse variance weighted	16	-0.00260758	0.0134528	0.846308	0.997396	0.971441	1.02404	0.846308
Ulcer of oesophagus	MDD	Simple mode	16	-0.00676641	0.0286912	0.81675	0.993256	0.938942	1.05071
Ulcer of oesophagus	MDD	Weighted mode	16	-0.00615169	0.0263514	0.81857	0.993867	0.943838	1.04655
MDD on Ulcerative colitis
id.exposure	id.outcome	method	nsnp	b	se	pval	or	or lci95	or uci95	FDR.pval
MDD	Ulcerative colitis	MR Egger	57	-0.161779	0.163035	0.3254	0.85063	0.617963	1.1709
MDD	Ulcerative colitis	Weighted median	57	-0.0403994	0.0884023	0.647675	0.960406	0.807617	1.1421
MDD	Ulcerative colitis	Inverse variance weighted	57	0.0897201	0.0669237	0.180039	1.09387	0.959397	1.24719	0.205759
MDD	Ulcerative colitis	Simple mode	57	-0.0600432	0.194741	0.758981	0.941724	0.642919	1.3794
MDD	Ulcerative colitis	Weighted mode	57	-0.155548	0.153314	0.314674	0.855946	0.633787	1.15598
Ulcerative colitis on MDD
id.exposure	id.outcome	method	nsnp	b	se	pval	or	or lci95	or uci95	FDR.pval
Ulcerative colitis	MDD	MR Egger	27	-0.12089	0.0548663	0.0370043	0.886131	0.795784	0.986737
Ulcerative colitis	MDD	Weighted median	27	-0.0128992	0.0182309	0.479228	0.987184	0.952532	1.0231
Ulcerative colitis	MDD	Inverse variance weighted	27	-0.00799696	0.0150956	0.596283	0.992035	0.963113	1.02183	0.824154
Ulcerative colitis	MDD	Simple mode	27	-0.0314939	0.0382541	0.417836	0.968997	0.899	1.04444
Ulcerative colitis	MDD	Weighted mode	27	-0.0262392	0.0347424	0.456887	0.974102	0.909979	1.04274

## Sheet: Table S4
MR for MDD on acute appendicitis
heterogeneity
id.exposure	id.outcome	method	Q	Q_df	Q_pval
MDD	acute appendicitis	MR Egger	72.5576	55	0.0564573
MDD	acute appendicitis	Inverse variance weighted	72.6448	56	0.0666729
pleiotropy
id.exposure	id.outcome	egger_intercept	se	pval
MDD	acute appendicitis	0.00110993	0.00431523	0.797974
mrpresso global test
RSSobs	Pvalue
70.6049	0.103
MR for MDD on Crohn disease
heterogeneity
id.exposure	id.outcome	method	Q	Q_df	Q_pval
MDD	Crohn disease	MR Egger	71.4262	55	0.0674582
MDD	Crohn disease	Inverse variance weighted	72.3901	56	0.0693359
pleiotropy
id.exposure	id.outcome	egger_intercept	se	pval
MDD	Crohn disease	0.0147426	0.017113	0.392711
mrpresso global test
RSSobs	Pvalue
68.5709	0.128
MR for MDD on Gastric ulcer
heterogeneity
id.exposure	id.outcome	method	Q	Q_df	Q_pval
MDD	Gastric ulcer	MR Egger	71.3509	55	0.0682505
MDD	Gastric ulcer	Inverse variance weighted	71.3659	56	0.0809435
pleiotropy
id.exposure	id.outcome	egger_intercept	se	pval
MDD	Gastric ulcer	0.000989909	0.00921496	0.914843
mrpresso global test
RSSobs	Pvalue
71.8562	0.082
MR for MDD on Gastroduodenal ulcer
heterogeneity
id.exposure	id.outcome	method	Q	Q_df	Q_pval
MDD	Gastroduodenal ulcer	MR Egger	53.2077	55	0.543396
MDD	Gastroduodenal ulcer	Inverse variance weighted	53.3872	56	0.57438
pleiotropy
id.exposure	id.outcome	egger_intercept	se	pval
MDD	Gastroduodenal ulcer	0.00277947	0.00655921	0.6734
mrpresso global test
RSSobs	Pvalue
51.4844	0.648
MR for MDD on gastroesophageal reflux disease
heterogeneity
id.exposure	id.outcome	method	Q	Q_df	Q_pval
MDD	gastroesophageal reflux disease	MR Egger	87.2128	55	0.00368635
MDD	gastroesophageal reflux disease	Inverse variance weighted	88.9763	56	0.00331297
pleiotropy
id.exposure	id.outcome	egger_intercept	se	pval
MDD	gastroesophageal reflux disease	0.00527609	0.00500303	0.296229
mrpresso global test
RSSobs	Pvalue
91.8371	<0.001
MR for MDD on Irritable bowel syndrome
heterogeneity
id.exposure	id.outcome	method	Q	Q_df	Q_pval
MDD	Irritable bowel syndrome	MR Egger	55.6901	55	0.448649
MDD	Irritable bowel syndrome	Inverse variance weighted	57.1562	56	0.431937
pleiotropy
id.exposure	id.outcome	egger_intercept	se	pval
MDD	Irritable bowel syndrome	0.0078131	0.00649306	0.234014
mrpresso global test
RSSobs	Pvalue
58.066	0.411
MR for MDD on Ulcerative colitis
heterogeneity
id.exposure	id.outcome	method	Q	Q_df	Q_pval
MDD	Ulcerative colitis	MR Egger	69.662	55	0.0881243
MDD	Ulcerative colitis	Inverse variance weighted	73.2635	56	0.0605595
pleiotropy
id.exposure	id.outcome	egger_intercept	se	pval
MDD	Ulcerative colitis	0.0165136	0.00979303	0.0974101
mrpresso global test
RSSobs	Pvalue
74.3872	0.049
MR for MDD on Ulcer of esophagus
heterogeneity
id.exposure	id.outcome	method	Q	Q_df	Q_pval
MDD	Ulcer of esophagus	MR Egger	59.7328	55	0.307797
MDD	Ulcer of esophagus	Inverse variance weighted	60.0442	56	0.331422
pleiotropy
id.exposure	id.outcome	egger_intercept	se	pval
MDD	Ulcer of esophagus	0.00751981	0.014044	0.594499
mrpresso global test
RSSobs	Pvalue
62.1691	0.297

## Sheet: Table S5
MR for acute appendicitis on MDD
heterogeneity
id.exposure	id.outcome	method	Q	Q_df	Q_pval
acute appendicitis	MDD	MR Egger	48.3557	54	0.690937
acute appendicitis	MDD	Inverse variance weighted	48.4787	55	0.720369
pleiotropy
id.exposure	id.outcome	egger_intercept	se	pval
acute appendicitis	MDD	0.00151786	0.00432783	0.727163
mrpresso global test
RSSobs	Pvalue
42.8672	0.678
MR for Crohn disease on MDD
heterogeneity
id.exposure	id.outcome	method	Q	Q_df	Q_pval
Crohn disease	MDD	MR Egger	54.0072	38	0.0443991
Crohn disease	MDD	Inverse variance weighted	54.1252	39	0.0543335
pleiotropy
id.exposure	id.outcome	egger_intercept	se	pval
Crohn disease	MDD	-0.00183259	0.00636192	0.774869
mrpresso global test
RSSobs	Pvalue
36.8749	0.158
MR for Gastric ulcer on MDD
heterogeneity
id.exposure	id.outcome	method	Q	Q_df	Q_pval
Gastric ulcer	MDD	MR Egger	36.261	24	0.0517678
Gastric ulcer	MDD	Inverse variance weighted	36.603	25	0.0629357
pleiotropy
id.exposure	id.outcome	egger_intercept	se	pval
Gastric ulcer	MDD	0.00285458	0.0059999	0.63854
mrpresso global test
RSSobs	Pvalue
30.5938	0.178
MR for Gastroduodenal ulcer on MDD
heterogeneity
id.exposure	id.outcome	method	Q	Q_df	Q_pval
Gastroduodenal ulcer	MDD	MR Egger	22.2507	20	0.327066
Gastroduodenal ulcer	MDD	Inverse variance weighted	22.2542	21	0.38499
pleiotropy
id.exposure	id.outcome	egger_intercept	se	pval
Gastroduodenal ulcer	MDD	-0.000373288	0.00660514	0.955492
mrpresso global test
RSSobs	Pvalue
24.2036	0.295
MR for Gastroesophageal reflux disease on MDD
heterogeneity
id.exposure	id.outcome	method	Q	Q_df	Q_pval
Gastroesophageal reflux disease	MDD	MR Egger	42.7473	49	0.723253
Gastroesophageal reflux disease	MDD	Inverse variance weighted	43.0145	50	0.74745
pleiotropy
id.exposure	id.outcome	egger_intercept	se	pval
Gastroesophageal reflux disease	MDD	0.00221083	0.00427689	0.607533
mrpresso global test
RSSobs	Pvalue
47.427	0.603
MR for Irritable bowel syndrome on MDD
heterogeneity
id.exposure	id.outcome	method	Q	Q_df	Q_pval
Irritable bowel syndrome	MDD	MR Egger	23.3508	27	0.66603
Irritable bowel syndrome	MDD	Inverse variance weighted	23.3641	28	0.714609
pleiotropy
id.exposure	id.outcome	egger_intercept	se	pval
Irritable bowel syndrome	MDD	0.000565294	0.00489786	0.908969
mrpresso global test
RSSobs	Pvalue
20.6367	0.607
MR for Ulcerative colitis on MDD
heterogeneity
id.exposure	id.outcome	method	Q	Q_df	Q_pval
Ulcerative colitis	MDD	MR Egger	30.4323	25	0.208509
Ulcerative colitis	MDD	Inverse variance weighted	35.954	26	0.0925191
pleiotropy
id.exposure	id.outcome	egger_intercept	se	pval
Ulcerative colitis	MDD	0.0179633	0.00843429	0.0432145
mrpresso global test
RSSobs	Pvalue
119.146	0.001
MR for Ulcer of esophagus on MDD
heterogeneity
id.exposure	id.outcome	method	Q	Q_df	Q_pval
Ulcer of esophagus	MDD	MR Egger	7.95489	14	0.891663
Ulcer of esophagus	MDD	Inverse variance weighted	9.61861	15	0.84302
pleiotropy
id.exposure	id.outcome	egger_intercept	se	pval
Ulcer of esophagus	MDD	0.00714943	0.00554282	0.218002
mrpresso global test
RSSobs	Pvalue
11.0669	0.669

## Sheet: Table S6
The result of S-LDSC of MDD
Name	criterion	Coefficient_P_value
liver	top10%	0.00193886
brain_cortex	top10%	0.0026495
brain_anterior_cingulate_cortex_ba24	top10%	0.00367368
brain_frontal_cortex_ba9	top10%	0.00950507
brain_amygdala	top10%	0.0117696
brain_nucleus_accumbens_basal_ganglia	top10%	0.0644336
brain_hippocampus	top10%	0.0927836
brain_putamen_basal_ganglia	top10%	0.117642
brain_cerebellar_hemisphere	top10%	0.143995
brain_substantia_nigra	top10%	0.306329
brain_cerebellum	top10%	0.345004
pancreas	top10%	0.348546
brain_caudate_basal_ganglia	top10%	0.36496
brain_hypothalamus	top10%	0.3702
pituitary	top10%	0.508133
stomach	top10%	0.549456
nerve_tibial	top10%	0.593682
small_intestine_terminal_ileum	top10%	0.740347
whole_blood	top10%	0.867411
esophagus_mucosa	top10%	0.885712
colon_transverse	top10%	0.894576
brain_spinal_cord_cervical_c-1	top10%	0.906992
colon_sigmoid	top10%	0.954449
esophagus_gastroesophageal_junction	top10%	0.986247
esophagus_muscularis	top10%	0.992983
brain_cortex	top5%	0.00426205
brain_anterior_cingulate_cortex_ba24	top5%	0.00503792
liver	top5%	0.00616511
brain_frontal_cortex_ba9	top5%	0.0073738
brain_amygdala	top5%	0.0235674
brain_hippocampus	top5%	0.0314166
brain_nucleus_accumbens_basal_ganglia	top5%	0.0500704
pancreas	top5%	0.0541409
brain_putamen_basal_ganglia	top5%	0.114739
brain_cerebellar_hemisphere	top5%	0.146395
brain_caudate_basal_ganglia	top5%	0.259031
brain_cerebellum	top5%	0.294284
small_intestine_terminal_ileum	top5%	0.299555
brain_substantia_nigra	top5%	0.325762
pituitary	top5%	0.384606
brain_hypothalamus	top5%	0.466966
stomach	top5%	0.721342
nerve_tibial	top5%	0.757502
brain_spinal_cord_cervical_c-1	top5%	0.823004
whole_blood	top5%	0.836414
esophagus_gastroesophageal_junction	top5%	0.95866
colon_sigmoid	top5%	0.972199
esophagus_muscularis	top5%	0.979429
esophagus_mucosa	top5%	0.991786
colon_transverse	top5%	0.99809
The result of S-LDSC of acute appendicitis
Name	criterion	Coefficient_P_value
esophagus_gastroesophageal_junction	top10%	0.000468797
colon_sigmoid	top10%	0.00561301
esophagus_muscularis	top10%	0.00607133
colon_transverse	top10%	0.0288316
small_intestine_terminal_ileum	top10%	0.0680438
pituitary	top10%	0.148109
brain_amygdala	top10%	0.335227
whole_blood	top10%	0.368442
nerve_tibial	top10%	0.509999
brain_caudate_basal_ganglia	top10%	0.539298
pancreas	top10%	0.55487
stomach	top10%	0.643704
brain_putamen_basal_ganglia	top10%	0.652297
brain_spinal_cord_cervical_c-1	top10%	0.752535
brain_hippocampus	top10%	0.755827
brain_substantia_nigra	top10%	0.770949
brain_hypothalamus	top10%	0.780154
esophagus_mucosa	top10%	0.843154
liver	top10%	0.848677
brain_anterior_cingulate_cortex_ba24	top10%	0.940241
brain_cerebellar_hemisphere	top10%	0.970525
brain_cortex	top10%	0.9757
brain_frontal_cortex_ba9	top10%	0.978762
brain_nucleus_accumbens_basal_ganglia	top10%	0.983467
brain_cerebellum	top10%	0.996032
colon_sigmoid	top5%	0.00411042
esophagus_gastroesophageal_junction	top5%	0.00566886
esophagus_muscularis	top5%	0.0448012
colon_transverse	top5%	0.0851275
small_intestine_terminal_ileum	top5%	0.136386
brain_amygdala	top5%	0.23003
pituitary	top5%	0.262171
whole_blood	top5%	0.27616
nerve_tibial	top5%	0.338052
pancreas	top5%	0.492776
stomach	top5%	0.599363
liver	top5%	0.601047
brain_hippocampus	top5%	0.660525
brain_putamen_basal_ganglia	top5%	0.708096
brain_spinal_cord_cervical_c-1	top5%	0.735606
brain_substantia_nigra	top5%	0.849776
brain_caudate_basal_ganglia	top5%	0.881816
esophagus_mucosa	top5%	0.88797
brain_hypothalamus	top5%	0.905028
brain_anterior_cingulate_cortex_ba24	top5%	0.937372
brain_cortex	top5%	0.98597
brain_nucleus_accumbens_basal_ganglia	top5%	0.990273
brain_cerebellar_hemisphere	top5%	0.991388
brain_frontal_cortex_ba9	top5%	0.993603
brain_cerebellum	top5%	0.997596
The result of S-LDSC of irritable bowel syndrome
Name	criterion	Coefficient_P_value
brain_amygdala	top10%	0.0256441
pituitary	top10%	0.0610061
brain_cerebellar_hemisphere	top10%	0.0861082
brain_cerebellum	top10%	0.10377
brain_anterior_cingulate_cortex_ba24	top10%	0.118316
brain_frontal_cortex_ba9	top10%	0.168227
brain_cortex	top10%	0.209291
stomach	top10%	0.221148
colon_sigmoid	top10%	0.350266
esophagus_gastroesophageal_junction	top10%	0.369406
brain_caudate_basal_ganglia	top10%	0.39232
liver	top10%	0.41349
whole_blood	top10%	0.415324
brain_nucleus_accumbens_basal_ganglia	top10%	0.422285
esophagus_muscularis	top10%	0.455458
brain_hypothalamus	top10%	0.510866
brain_hippocampus	top10%	0.539621
small_intestine_terminal_ileum	top10%	0.581892
esophagus_mucosa	top10%	0.616726
brain_spinal_cord_cervical_c-1	top10%	0.660289
nerve_tibial	top10%	0.698386
pancreas	top10%	0.7252
brain_substantia_nigra	top10%	0.840394
colon_transverse	top10%	0.862215
brain_putamen_basal_ganglia	top10%	0.868405
pituitary	top5%	0.0324204
brain_amygdala	top5%	0.0605497
brain_cerebellar_hemisphere	top5%	0.0621142
brain_anterior_cingulate_cortex_ba24	top5%	0.0631581
brain_frontal_cortex_ba9	top5%	0.104519
brain_cerebellum	top5%	0.209888
stomach	top5%	0.211233
brain_cortex	top5%	0.212465
whole_blood	top5%	0.317082
brain_caudate_basal_ganglia	top5%	0.328226
brain_nucleus_accumbens_basal_ganglia	top5%	0.373245
liver	top5%	0.403531
nerve_tibial	top5%	0.435355
brain_hypothalamus	top5%	0.442246
colon_sigmoid	top5%	0.523952
esophagus_gastroesophageal_junction	top5%	0.579447
colon_transverse	top5%	0.592826
brain_hippocampus	top5%	0.597488
esophagus_muscularis	top5%	0.611512
brain_spinal_cord_cervical_c-1	top5%	0.673408
brain_putamen_basal_ganglia	top5%	0.683986
brain_substantia_nigra	top5%	0.747813
small_intestine_terminal_ileum	top5%	0.763829
esophagus_mucosa	top5%	0.879087
pancreas	top5%	0.894061
The result of S-LDSC of ulcer of esophagus
Name	criterion	Coefficient_P_value
brain_hippocampus	top10%	0.119484
brain_spinal_cord_cervical_c-1	top10%	0.121214
brain_amygdala	top10%	0.144899
whole_blood	top10%	0.153255
brain_nucleus_accumbens_basal_ganglia	top10%	0.244659
colon_transverse	top10%	0.26168
brain_anterior_cingulate_cortex_ba24	top10%	0.263114
brain_cortex	top10%	0.29049
nerve_tibial	top10%	0.307126
esophagus_muscularis	top10%	0.319189
esophagus_gastroesophageal_junction	top10%	0.376173
brain_putamen_basal_ganglia	top10%	0.376708
esophagus_mucosa	top10%	0.378146
brain_caudate_basal_ganglia	top10%	0.403733
stomach	top10%	0.575075
brain_cerebellum	top10%	0.647928
liver	top10%	0.650232
brain_substantia_nigra	top10%	0.690728
small_intestine_terminal_ileum	top10%	0.707869
brain_cerebellar_hemisphere	top10%	0.709753
brain_hypothalamus	top10%	0.714329
brain_frontal_cortex_ba9	top10%	0.778189
colon_sigmoid	top10%	0.879301
pituitary	top10%	0.880192
pancreas	top10%	0.985173
esophagus_muscularis	top5%	0.0931795
esophagus_mucosa	top5%	0.136247
whole_blood	top5%	0.201516
brain_amygdala	top5%	0.201588
brain_putamen_basal_ganglia	top5%	0.240661
brain_anterior_cingulate_cortex_ba24	top5%	0.250634
brain_nucleus_accumbens_basal_ganglia	top5%	0.30574
brain_spinal_cord_cervical_c-1	top5%	0.318375
esophagus_gastroesophageal_junction	top5%	0.400637
brain_cortex	top5%	0.462345
small_intestine_terminal_ileum	top5%	0.476176
brain_cerebellum	top5%	0.477675
brain_cerebellar_hemisphere	top5%	0.50074
brain_hippocampus	top5%	0.513264
stomach	top5%	0.530104
nerve_tibial	top5%	0.627742
colon_transverse	top5%	0.66759
brain_caudate_basal_ganglia	top5%	0.668296
brain_substantia_nigra	top5%	0.675839
colon_sigmoid	top5%	0.713885
brain_frontal_cortex_ba9	top5%	0.716854
pituitary	top5%	0.733966
brain_hypothalamus	top5%	0.802851
liver	top5%	0.854273
pancreas	top5%	0.951183

## Sheet: Table S7
The results of TWAS of acute appendicitis
ID	genesymbol	LOC	PANEL	CHR	P0	P1	HSQ	BEST.GWAS.ID	BEST.GWAS.Z	EQTL.ID	EQTL.R2	EQTL.Z	EQTL.GWAS.Z	NSNP	NWGT	MODEL	MODELCV.R2	MODELCV.PV	TWAS.Z	TWAS.P	FDR_P
ENSG00000178952	TUFM	2127	GTExv8.EUR.Brain_Amygdala	16	28846407	28846408	0.2107	rs8049439	-4.13	rs12928404	0.193068	5.95	-4.08078	181	181	susie	0.23	1.5e-08	-3.9217	8.79e-05	0.028996
ENSG00000204516	MICB	961	GTExv8.EUR.Brain_Amygdala	6	31494880	31494881	0.246	rs3819299	-6.54	rs2516412	0.039823	4.12	4.1643	274	274	susie	0.058	0.0047	4.1035	4.07e-05	0.0179012
ENSG00000204909	SPINK9	897	GTExv8.EUR.Brain_Amygdala	5	148321202	148321203	0.1854	rs17776554	-4.38	rs10077690	0.067697	4.47	-4.2021	443	3	lasso	0.082	0.00095	-4.15736	3.22e-05	0.0169952
ENSG00000230795	HLA-K	955	GTExv8.EUR.Brain_Amygdala	6	29927177	29927178	0.62	rs2747429	4.34	rs375984	0.377604	-6.74	4.3138	38	1	top1	0.38	6.4e-14	-4.3138	1.6e-05	0.0115456
ENSG00000237669	HCG4P3	955	GTExv8.EUR.Brain_Amygdala	6	30007115	30007116	0.124	rs2747429	4.34	rs3129063	0.080758	4.11	4.2549	38	38	susie	0.1	0.00023	3.9528	7.73e-05	0.028996
ENSG00000244731	C4A	961	GTExv8.EUR.Brain_Amygdala	6	31982023	31982024	0.469	rs2256965	-5.1	rs497309	0.176256	-4.88	4.2497	220	220	susie	0.19	3.4e-07	-4.6396	3.49e-06	0.00460506
ENSG00000250535	STK19B	961	GTExv8.EUR.Brain_Amygdala	6	32013269	32013270	0.454	rs2256965	-5.1	rs17201431	0.02492	3.9	0.0076	187	31	enet	0.12	6.2e-05	-4.8445	1.27e-06	0.00335153
ENSG00000270015	RP11-540B6.6	2042	GTExv8.EUR.Brain_Amygdala	15	30926513	30926514	0.147	rs1056118	-4.3	rs7171208	0.09065	-4.32	-4.2948	331	1	top1	0.091	0.00051	4.2948	1.75e-05	0.0115456
ENSG00000042286	AIFM2	1553	GTExv8.EUR.Brain_Anterior_cingulate_cortex_BA24	10	70132933	70132934	0.489	rs10823500	4.33	rs1053105	0.1842	-5.64	2.7259	717	12	lasso	0.19	5.2e-08	-3.91279	9.12e-05	0.0273438
ENSG00000063854	HAGH	2103	GTExv8.EUR.Brain_Anterior_cingulate_cortex_BA24	16	1826939	1826940	0.378	rs2745001	-3.96	rs10500323	0.047087	5.44	-3.61939	464	464	susie	0.16	1.2e-06	-3.72487	0.000195	0.0424734
ENSG00000111321	LTBR	1746	GTExv8.EUR.Brain_Anterior_cingulate_cortex_BA24	12	6375224	6375225	0.6916	rs2364480	-7.07	rs2364484	0.331647	6.8	-6.9604	459	1	top1	0.33	1.6e-13	-6.9604	3.39e-12	1.18142e-08
ENSG00000145868	FBXO38	897	GTExv8.EUR.Brain_Anterior_cingulate_cortex_BA24	5	148383934	148383935	0.1679	rs17776554	-4.38	rs1345741	0.061803	-4.89	-3.6477	444	444	susie	0.1	8.9e-05	3.9029	9.51e-05	0.0273438
ENSG00000149485	FADS1	1671	GTExv8.EUR.Brain_Anterior_cingulate_cortex_BA24	11	61829317	61829318	0.2682	rs174534	4.27	rs174566	0.14	-4.96	3.82702	422	422	susie	0.16	7.6e-07	-3.96379	7.38e-05	0.0257193
ENSG00000178952	TUFM	2127	GTExv8.EUR.Brain_Anterior_cingulate_cortex_BA24	16	28846407	28846408	0.1083	rs8049439	-4.13	rs2008514	0.035406	4.28	-3.69473	183	16	enet	0.053	0.0042	-4.26273	2.02e-05	0.0106541
ENSG00000179344	HLA-DQB1	965_966	GTExv8.EUR.Brain_Anterior_cingulate_cortex_BA24	6	32668382	32668383	0.5263	rs2071554	5.15	rs3891175	0.17538	-5.8	3.325	227	227	susie	0.36	1.4e-14	-4.6362	3.55e-06	0.00270436
ENSG00000198156	NPIPB6	2127	GTExv8.EUR.Brain_Anterior_cingulate_cortex_BA24	16	28363507	28363508	0.2415	rs8049439	-4.13	rs28472312	0.057832	-3.94	3.75922	251	1	top1	0.058	0.0029	-3.75922	0.00017	0.0423179
ENSG00000198690	FAN1	2042	GTExv8.EUR.Brain_Anterior_cingulate_cortex_BA24	15	30903851	30903852	0.181	rs1056118	-4.3	rs7171208	0.157646	5.28	-4.2948	320	320	susie	0.16	1e-06	-4.1637	3.13e-05	0.0121201
ENSG00000204516	MICB	961	GTExv8.EUR.Brain_Anterior_cingulate_cortex_BA24	6	31494880	31494881	0.4343	rs3819299	-6.54	rs2516412	0.21283	5.43	4.164	274	274	susie	0.29	1.5e-11	5.0357	4.76e-07	0.000552953
ENSG00000204520	MICA	960	GTExv8.EUR.Brain_Anterior_cingulate_cortex_BA24	6	31399783	31399784	0.6961	rs3819299	-6.41	rs3130564	0.02098	3.85	3.358	237	35	enet	0.23	3.5e-09	4.6175	3.88e-06	0.00270436
ENSG00000204525	HLA-C	958	GTExv8.EUR.Brain_Anterior_cingulate_cortex_BA24	6	31272104	31272105	0.6593	rs3819299	-6.51	rs2523578	0.14058	5.27	3.674	202	18	enet	0.29	1e-11	3.7298	0.000192	0.0424734
ENSG00000204909	SPINK9	897	GTExv8.EUR.Brain_Anterior_cingulate_cortex_BA24	5	148321202	148321203	0.3279	rs17776554	-4.38	rs10077690	0.175639	5.96	-4.2021	440	440	susie	0.23	2.7e-09	-4.1809	2.9e-05	0.0121201
ENSG00000224557	HLA-DPB2	968	GTExv8.EUR.Brain_Anterior_cingulate_cortex_BA24	6	33112450	33112451	0.3672	rs9277935	-5.26	rs2744507	0.05478	4.03	-4.604	335	59	enet	0.23	2.9e-09	-5.3559	8.51e-08	0.000148287
ENSG00000244731	C4A	961	GTExv8.EUR.Brain_Anterior_cingulate_cortex_BA24	6	31982023	31982024	0.243	rs2256965	-5.1	rs497309	0.15665	-4.88	4.25	219	1	top1	0.16	1.2e-06	-4.2497	2.14e-05	0.0106541
ENSG00000251417	RP11-1348G14.4	2127	GTExv8.EUR.Brain_Anterior_cingulate_cortex_BA24	16	28802742	28802743	0.1936	rs8049439	-4.13	rs2008514	0.080619	-4.31	-3.69473	183	1	top1	0.081	0.0005	3.69473	0.00022	0.0451
ENSG00000270015	RP11-540B6.6	2042	GTExv8.EUR.Brain_Anterior_cingulate_cortex_BA24	15	30926513	30926514	0.216	rs1056118	-4.3	rs11638295	0.159996	5.21	3.1137	331	6	lasso	0.19	9.2e-08	3.8864	0.000102	0.0273438
ENSG00000030110	BAK1	969	GTExv8.EUR.Brain_Caudate_basal_ganglia	6	33580292	33580293	0.2086	rs9277935	-5.26	rs210139	0.09337	-5.08	-0.7041	493	13	enet	0.11	3.6e-06	3.9487	7.86e-05	0.0308233
ENSG00000111321	LTBR	1746	GTExv8.EUR.Brain_Caudate_basal_ganglia	12	6375224	6375225	0.6146	rs2364480	-7.07	rs2364480	0.422	8.68	-7.0732	461	5	lasso	0.43	8.9e-23	-6.94576	3.76e-12	1.91685e-08
ENSG00000119718	EIF2B2	2004	GTExv8.EUR.Brain_Caudate_basal_ganglia	14	75002910	75002911	0.1822	rs175490	3.81	rs11627442	0.212913	-6.45	3.7604	414	1	top1	0.21	1.1e-10	-3.7604	0.00017	0.0456137
ENSG00000137312	FLOT1	956	GTExv8.EUR.Brain_Caudate_basal_ganglia	6	30742732	30742733	0.1213	rs3130557	4.59	rs3130557	0.0819	4.06	4.5925	77	1	top1	0.082	8.3e-05	4.5925	4.38e-06	0.00558231
ENSG00000176953	NFATC2IP	2127	GTExv8.EUR.Brain_Caudate_basal_ganglia	16	28950806	28950807	0.1728	rs8049439	-4.13	rs4451951	0.045834	4.75	-3.727	186	186	susie	0.089	4.1e-05	-3.82005	0.000133	0.0376686
ENSG00000178952	TUFM	2127	GTExv8.EUR.Brain_Caudate_basal_ganglia	16	28846407	28846408	0.1758	rs8049439	-4.13	rs12928404	0.120458	5.61	-4.08078	184	184	susie	0.14	2.6e-07	-3.8238	0.000131	0.0376686
ENSG00000204516	MICB	961	GTExv8.EUR.Brain_Caudate_basal_ganglia	6	31494880	31494881	0.2422	rs3819299	-6.56	rs2516412	0.1257	5.01	4.1643	275	1	top1	0.13	1.1e-06	4.1643	3.12e-05	0.0159058
ENSG00000204525	HLA-C	958	GTExv8.EUR.Brain_Caudate_basal_ganglia	6	31272104	31272105	0.5921	rs3819299	-6.52	rs2523578	0.2026	5.98	3.6744	203	29	enet	0.22	6.5e-11	4.0663	4.78e-05	0.020307
ENSG00000204909	SPINK9	897	GTExv8.EUR.Brain_Caudate_basal_ganglia	5	148321202	148321203	0.2914	rs17776554	-4.38	rs6580545	0.28075	7.1	-3.76707	443	443	susie	0.28	3.4e-14	-4.06621	4.78e-05	0.020307
ENSG00000213658	LAT	2127	GTExv8.EUR.Brain_Caudate_basal_ganglia	16	28984825	28984826	0.0664	rs8049439	-4.13	rs7500321	0.005357	3.59	-2.83282	183	183	susie	0.034	0.0086	-3.89888	9.66e-05	0.0351762
ENSG00000219392	ZNF602P	952	GTExv8.EUR.Brain_Caudate_basal_ganglia	6	28115627	28115628	0.1998	rs17312661	3.96	rs200979	0.15918	-5.87	3.8497	446	1	top1	0.16	3.5e-08	-3.8497	0.000118	0.0376686
ENSG00000223561	AC003090.1	1124_1125	GTExv8.EUR.Brain_Caudate_basal_ganglia	7	25750993	25750994	0.1179	rs11769531	4.36	rs12667142	0.0749	4.3	4.3475	548	1	top1	0.075	0.00017	4.3475	1.38e-05	0.0133185
ENSG00000224557	HLA-DPB2	968	GTExv8.EUR.Brain_Caudate_basal_ganglia	6	33112450	33112451	0.4635	rs9277935	-5.26	rs1799910	0.18817	5.89	-1.751	335	19	enet	0.19	1.4e-09	-4.1982	2.69e-05	0.0152374
ENSG00000230795	HLA-K	955	GTExv8.EUR.Brain_Caudate_basal_ganglia	6	29927177	29927178	0.3058	rs2747429	4.34	rs3129063	0.19412	-6	4.2549	39	1	top1	0.19	8.8e-10	-4.2549	2.09e-05	0.0133185
ENSG00000237669	HCG4P3	955	GTExv8.EUR.Brain_Caudate_basal_ganglia	6	30007115	30007116	0.1884	rs2747429	4.34	rs3129063	0.18397	5.81	4.2549	39	1	top1	0.18	2.6e-09	4.2549	2.09e-05	0.0133185
ENSG00000244731	C4A	961	GTExv8.EUR.Brain_Caudate_basal_ganglia	6	31982023	31982024	0.3783	rs2256965	-5.1	rs497309	0.26999	-7.05	4.2497	220	220	susie	0.28	4.5e-14	-5.3158	1.06e-07	0.000270194
ENSG00000250535	STK19B	961	GTExv8.EUR.Brain_Caudate_basal_ganglia	6	32013269	32013270	0.6298	rs2256965	-5.1	rs11966200	0.13504	5.02	-0.2509	187	12	lasso	0.31	1.4e-15	-4.9334	8.08e-07	0.00137306
ENSG00000251417	RP11-1348G14.4	2127	GTExv8.EUR.Brain_Caudate_basal_ganglia	16	28802742	28802743	0.1324	rs8049439	-4.13	rs8062405	0.123737	-5.19	-3.80131	184	184	susie	0.14	3.7e-07	3.84849	0.000119	0.0376686
ENSG00000270015	RP11-540B6.6	2042	GTExv8.EUR.Brain_Caudate_basal_ganglia	15	30926513	30926514	0.2787	rs1056118	-4.3	rs7171208	0.22247	-6.75	-4.2948	332	332	susie	0.23	1.3e-11	4.2751	1.91e-05	0.0133185
ENSG00000030110	BAK1	969	GTExv8.EUR.Brain_Cerebellar_Hemisphere	6	33580292	33580293	0.2031	rs9277935	-5.26	rs210134	0.12111	4.73	4.1795	487	1	top1	0.12	4.7e-06	4.1795	2.92e-05	0.0138565
ENSG00000055118	KCNH2	1223	GTExv8.EUR.Brain_Cerebellar_Hemisphere	7	150978314	150978315	0.3061	rs1547958	4.38	rs10236214	0.170405	5.69	3.5261	562	562	susie	0.17	4.3e-08	3.74293	0.000182	0.0478097
ENSG00000066379	ZNRD1	955	GTExv8.EUR.Brain_Cerebellar_Hemisphere	6	30061640	30061641	0.0987	rs2747429	4.34	rs385492	0.03193	3.51	-2.7795	40	11	enet	0.041	0.0064	-3.7505	0.000176	0.0478097
ENSG00000095713	CRTAC1	1577	GTExv8.EUR.Brain_Cerebellar_Hemisphere	10	98030827	98030828	0.2674	rs10786408	-3.88	rs11189465	-0.00332	-3.28	-2.14309	499	499	susie	0.053	0.0021	4.09469	4.23e-05	0.0186392
ENSG00000127952	STYXL1	1167	GTExv8.EUR.Brain_Cerebellar_Hemisphere	7	76048003	76048004	0.6112	rs3807880	4.29	rs10255591	0.38898	-7.84	3.8102	320	320	susie	0.51	1.1e-25	-3.72717	0.000194	0.0478714
ENSG00000134242	PTPN22	100	GTExv8.EUR.Brain_Cerebellar_Hemisphere	1	113871758	113871759	0.214	rs2273758	3.945	rs1217382	0.011684	-3.71	-2.20486	483	483	susie	0.017	0.058	3.73779	0.000186	0.0478097
ENSG00000136630	HLX	171	GTExv8.EUR.Brain_Cerebellar_Hemisphere	1	220879399	220879400	0.3685	rs3738182	-9.466	rs11118610	0.033748	-4.11	5.85636	395	1	top1	0.034	0.012	-5.85636	4.73e-09	2.91794e-05
ENSG00000137310	TCF19	958	GTExv8.EUR.Brain_Cerebellar_Hemisphere	6	31158541	31158542	0.7825	rs3819299	-6.37	rs3130560	0.22708	6.78	-1.787	171	46	enet	0.38	3.1e-18	-5.0715	3.95e-07	0.000609189
ENSG00000149485	FADS1	1671	GTExv8.EUR.Brain_Cerebellar_Hemisphere	11	61829317	61829318	0.495	rs174534	4.27	rs174568	0.340177	-7.92	3.68875	417	7	lasso	0.37	2.1e-17	-4.02008	5.82e-05	0.0239357
ENSG00000166912	MTMR10	2042	GTExv8.EUR.Brain_Cerebellar_Hemisphere	15	30991606	30991607	0.2701	rs1056118	-4.3	rs7171208	0.13567	5.34	-4.29477	375	375	susie	0.15	3.7e-07	-4.21575	2.49e-05	0.0138565
ENSG00000185527	PDE6G	2236	GTExv8.EUR.Brain_Cerebellar_Hemisphere	17	81663111	81663112	0.1733	rs11868656	-3.85	rs9910792	0.037773	4.47	-3.72893	313	3	lasso	0.044	0.0047	-3.7935	0.000149	0.0471929
ENSG00000197818	SLC9A8	2412	GTExv8.EUR.Brain_Cerebellar_Hemisphere	20	49812712	49812713	0.453	rs4810987	3.67	rs2038127	0.265099	7.19	3.65187	457	6	lasso	0.35	1.2e-16	3.8661	0.000111	0.0397558
ENSG00000204228	HSD17B8	968	GTExv8.EUR.Brain_Cerebellar_Hemisphere	6	33204641	33204642	0.195	rs9277935	-5.26	rs2071025	0.11988	-4.93	-4.9506	395	10	enet	0.19	8.3e-09	4.9816	6.31e-07	0.000778528
ENSG00000204308	RNF5	961	GTExv8.EUR.Brain_Cerebellar_Hemisphere	6	32178353	32178354	0.3996	rs3749953	-4.64	rs497309	0.11121	-4.51	4.2497	169	28	enet	0.24	5.6e-11	-5.5204	3.38e-08	6.95041e-05
ENSG00000204428	LY6G5C	961	GTExv8.EUR.Brain_Cerebellar_Hemisphere	6	31684039	31684040	0.7222	rs3819299	-6.53	rs1144709	0.28418	-7.04	-1.7319	238	30	enet	0.39	2.4e-18	4.6208	3.82e-06	0.0039276
ENSG00000204516	MICB	961	GTExv8.EUR.Brain_Cerebellar_Hemisphere	6	31494880	31494881	0.7619	rs3819299	-6.56	rs2516412	0.55945	9.37	4.1643	273	18	enet	0.57	2.4e-30	3.946	7.95e-05	0.0306522
ENSG00000221968	FADS3	1671	GTExv8.EUR.Brain_Cerebellar_Hemisphere	11	61892050	61892051	0.322	rs174534	4.27	rs174549	0.076531	-4.88	4.16133	432	7	lasso	0.14	7.5e-07	-4.18406	2.86e-05	0.0138565
ENSG00000223561	AC003090.1	1124_1125	GTExv8.EUR.Brain_Cerebellar_Hemisphere	7	25750993	25750994	0.1859	rs11769531	4.36	rs2190532	0.008946	3.34	4.3198	545	17	lasso	0.019	0.047	4.36476	1.27e-05	0.00870514
ENSG00000224557	HLA-DPB2	968	GTExv8.EUR.Brain_Cerebellar_Hemisphere	6	33112450	33112451	0.5225	rs9277935	-5.26	rs9380351	0.10644	5.15	-2.3291	331	41	enet	0.34	3.9e-16	-5.6965	1.22e-08	3.76309e-05
ENSG00000230795	HLA-K	955	GTExv8.EUR.Brain_Cerebellar_Hemisphere	6	29927177	29927178	0.4554	rs2747429	4.34	rs3129063	0.26866	-6.88	4.2549	40	40	susie	0.27	1.1e-12	-4.3789	1.19e-05	0.00870514
ENSG00000233276	GPX1	464	GTExv8.EUR.Brain_Cerebellar_Hemisphere	3	49358599	49358600	0.1779	rs9858542	-3.9	rs17080528	0.0283	-4.79	-3.7929	277	277	susie	0.15	2.2e-07	3.8535	0.000116	0.0397558
ENSG00000237398	HLA-DPA3	968	GTExv8.EUR.Brain_Cerebellar_Hemisphere	6	33143324	33143325	0.3271	rs9277935	-5.26	rs2855441	0.14893	-5.6	4.8977	338	29	enet	0.19	7.4e-09	-4.4417	8.93e-06	0.00786988
ENSG00000239257	RPL23AP1	954	GTExv8.EUR.Brain_Cerebellar_Hemisphere	6	29726881	29726882	0.3649	rs2747429	4.34	rs2524005	0.13191	-5.14	4.2947	41	1	top1	0.13	1.8e-06	-4.2947	1.75e-05	0.0107957
ENSG00000251417	RP11-1348G14.4	2127	GTExv8.EUR.Brain_Cerebellar_Hemisphere	16	28802742	28802743	0.2844	rs8049439	-4.13	rs11864107	0.098401	-5.83	-3.79093	174	174	susie	0.14	5.2e-07	3.78551	0.000153	0.0471929
ENSG00000278665	RP11-666O2.4	2127	GTExv8.EUR.Brain_Cerebellar_Hemisphere	16	28601880	28601881	0.1863	rs8049439	-4.13	rs11864107	0.145722	5.6	-3.79093	177	177	susie	0.15	2.5e-07	-3.76481	0.000167	0.0478097
ENSG00000030110	BAK1	969	GTExv8.EUR.Brain_Cortex	6	33580292	33580293	0.3904	rs9277935	-5.26	rs210134	0.226582	6.63	4.1795	496	1	top1	0.23	5.9e-12	4.1795	2.92e-05	0.0165243
ENSG00000050767	COL23A1	923	GTExv8.EUR.Brain_Cortex	5	178590554	178590555	0.1681	rs1472457	3.36	rs4700780	0.002916	3.35	3.15708	568	568	susie	0.052	0.0011	3.89193	9.94e-05	0.0291438
ENSG00000063854	HAGH	2103	GTExv8.EUR.Brain_Cortex	16	1826939	1826940	0.4329	rs2745001	-3.96	rs238678	0.292789	7.42	-3.90386	468	468	susie	0.29	1.4e-15	-3.7829	0.000155	0.0370193
ENSG00000068976	PYGM	1673	GTExv8.EUR.Brain_Cortex	11	64760296	64760297	0.1701	rs547066	-4.12	rs569602	0.103824	-5.47	-4.02704	346	346	susie	0.13	2.1e-07	4.1	4.11e-05	0.0193821
ENSG00000092067	CEBPE	1957	GTExv8.EUR.Brain_Cortex	14	23119615	23119616	0.1944	rs4982673	-3.69	rs4982673	0.002745	3.32	-3.6862	468	1	top1	0.0027	0.22	-3.68623	0.000228	0.0430084
ENSG00000111321	LTBR	1746	GTExv8.EUR.Brain_Cortex	12	6375224	6375225	0.636	rs2364480	-7.07	rs2364484	0.23548	7.14	-6.96037	459	9	lasso	0.29	3.3e-15	-6.8304	8.47e-12	4.79317e-08
ENSG00000127952	STYXL1	1167	GTExv8.EUR.Brain_Cortex	7	76048003	76048004	0.5068	rs3807880	4.29	rs10255591	0.168896	-7.33	3.81015	322	24	enet	0.42	2.9e-23	-3.88277	0.000103	0.0291438
ENSG00000137312	FLOT1	956	GTExv8.EUR.Brain_Cortex	6	30742732	30742733	0.2033	rs3130557	4.59	rs3130557	0.104468	4.66	4.5925	77	1	top1	0.1	4.8e-06	4.5925	4.38e-06	0.00495728
ENSG00000137411	VARS2	957	GTExv8.EUR.Brain_Cortex	6	30914204	30914205	0.4333	rs3819299	-5.77	rs2523591	0.024412	3.86	-4.0662	92	29	enet	0.18	8e-10	-4.5	6.79e-06	0.0064041
ENSG00000149485	FADS1	1671	GTExv8.EUR.Brain_Cortex	11	61829317	61829318	0.2493	rs174534	4.27	rs174555	0.209207	-6.41	4.15109	423	1	top1	0.21	4.5e-11	-4.15	3.31e-05	0.0170284
ENSG00000149742	SLC22A9	1673	GTExv8.EUR.Brain_Cortex	11	63369788	63369789	0.1733	rs11602911	-3.16	rs630759	0.003303	3.64	-2.55694	291	17	enet	0.05	0.0014	-3.83	0.00013	0.0334395
ENSG00000176953	NFATC2IP	2127	GTExv8.EUR.Brain_Cortex	16	28950806	28950807	0.1058	rs8049439	-4.13	rs252246	-0.001249	3.91	-1.93123	186	186	susie	0.013	0.064	-3.8888	0.000101	0.0291438
ENSG00000178796	RIIAD1	110	GTExv8.EUR.Brain_Cortex	1	151710432	151710433	0.1546	rs949969	-3.723	rs949969	0.049	-4.3	-3.72278	329	1	top1	0.049	0.0015	3.72278	0.000197	0.0398151
ENSG00000178952	TUFM	2127	GTExv8.EUR.Brain_Cortex	16	28846407	28846408	0.0889	rs8049439	-4.13	rs12928404	0.071999	4.92	-4.08078	184	184	susie	0.087	2.9e-05	-3.9194	8.88e-05	0.0291438
ENSG00000179344	HLA-DQB1	965_966	GTExv8.EUR.Brain_Cortex	6	32668382	32668383	0.641	rs2071554	5.15	rs3891175	0.203629	-6.28	3.3251	226	226	susie	0.47	6.6e-27	-4.2727	1.93e-05	0.0126384
ENSG00000182541	LIMK2	2475	GTExv8.EUR.Brain_Cortex	22	31212273	31212274	0.2	rs9609296	4.21	rs5753609	0.0741	-5.08	3.4483	355	355	susie	0.11	4.4e-06	-3.6685	0.000244	0.0445418
ENSG00000184110	EIF3C	2127	GTExv8.EUR.Brain_Cortex	16	28688557	28688558	0.0845	rs8049439	-4.13	rs2411453	0.037369	3.76	-3.23653	203	4	lasso	0.05	0.0014	-4.2638	2.01e-05	0.0126384
ENSG00000186047	DLEU7	1893	GTExv8.EUR.Brain_Cortex	13	50843938	50843939	0.3417	rs201768	-6.55	rs973837	-0.00426	-3.86	-3.3801	540	31	enet	0.027	0.014	3.832	0.000127	0.0334395
ENSG00000204228	HSD17B8	968	GTExv8.EUR.Brain_Cortex	6	33204641	33204642	0.1779	rs9277935	-5.26	rs2071025	0.132218	-5.2	-4.9506	403	4	lasso	0.14	1.6e-07	5.3452	9.03e-08	0.000255504
ENSG00000204257	HLA-DMA	968	GTExv8.EUR.Brain_Cortex	6	32969093	32969094	0.5894	rs9277935	-5.26	rs429916	0.194256	6.11	2.8786	285	7	lasso	0.21	3.8e-11	4.0395	5.36e-05	0.0202215
ENSG00000204516	MICB	961	GTExv8.EUR.Brain_Cortex	6	31494880	31494881	0.3733	rs3819299	-6.56	rs2516412	0.208172	6.59	4.1643	276	16	enet	0.21	3.2e-11	3.9132	9.11e-05	0.0291438
ENSG00000204520	MICA	960	GTExv8.EUR.Brain_Cortex	6	31399783	31399784	0.6494	rs3819299	-6.42	rs2844509	0.014918	-4.76	0.1047	239	25	enet	0.15	2.8e-08	4.97	6.7e-07	0.000947882
ENSG00000204909	SPINK9	897	GTExv8.EUR.Brain_Cortex	5	148321202	148321203	0.3331	rs17776554	-4.38	rs6580545	0.307619	7.53	-3.76707	444	1	top1	0.31	2.3e-16	-3.76707	0.000165	0.0373494
ENSG00000224389	C4B	961	GTExv8.EUR.Brain_Cortex	6	32014761	32014762	0.1414	rs2256965	-5.1	rs3101018	0.050233	3.86	4.0472	189	1	top1	0.05	0.0013	4.0472	5.18e-05	0.0202215
ENSG00000230795	HLA-K	955	GTExv8.EUR.Brain_Cortex	6	29927177	29927178	0.5035	rs2747429	4.34	rs3129063	0.20715	-6.75	4.2549	40	40	susie	0.31	1e-16	-3.78	0.000157	0.0370193
ENSG00000235023	AP001626.2	2458	GTExv8.EUR.Brain_Cortex	21	42651243	42651244	0.2417	rs1539971	-3.74	rs1539971	0.154937	-5.52	-3.73744	598	1	top1	0.15	2.1e-08	3.7374	0.000186	0.0398151
ENSG00000240053	LY6G5B	961	GTExv8.EUR.Brain_Cortex	6	31670166	31670167	0.3667	rs3819299	-6.53	rs1144709	0.093375	-4.37	-1.7319	241	26	enet	0.11	3.8e-06	5.0221	5.11e-07	0.000947882
ENSG00000244731	C4A	961	GTExv8.EUR.Brain_Cortex	6	31982023	31982024	0.3656	rs2256965	-5.1	rs497309	0.135401	-5.53	4.2497	222	42	enet	0.18	9.7e-10	-4.0694	4.71e-05	0.0202215
ENSG00000251417	RP11-1348G14.4	2127	GTExv8.EUR.Brain_Cortex	16	28802742	28802743	0.1256	rs8049439	-4.13	rs2008514	0.1363	-5.16	-3.69473	184	1	top1	0.14	1.6e-07	3.6947	0.00022	0.0429303
ENSG00000269621	RP11-98D18.15	110	GTExv8.EUR.Brain_Cortex	1	151755540	151755541	0.2329	rs949969	-3.723	rs949969	0.128	5.05	-3.72278	339	1	top1	0.13	3.8e-07	-3.72278	0.000197	0.0398151
ENSG00000270015	RP11-540B6.6	2042	GTExv8.EUR.Brain_Cortex	15	30926513	30926514	0.3898	rs1056118	-4.3	rs1983459	0.225909	-6.61	-4.2891	332	1	top1	0.23	6.4e-12	4.28912	1.79e-05	0.0126384
ENSG00000063854	HAGH	2103	GTExv8.EUR.Brain_Frontal_Cortex_BA9	16	1826939	1826940	0.6629	rs2745001	-3.96	rs238678	0.377125	7.91	-3.9039	471	1	top1	0.38	7.3e-18	-3.9039	9.47e-05	0.0216342
ENSG00000099769	IGFALS	2103	GTExv8.EUR.Brain_Frontal_Cortex_BA9	16	1794970	1794971	0.1381	rs2745001	-3.96	rs28364711	0.033916	-4.14	-3.4196	474	474	susie	0.036	0.0098	4.1923	2.76e-05	0.0121606
ENSG00000111321	LTBR	1746	GTExv8.EUR.Brain_Frontal_Cortex_BA9	12	6375224	6375225	0.6945	rs2364480	-7.07	rs2364480	0.282477	7.19	-7.0732	461	1	top1	0.28	4.8e-13	-7.0732	1.51e-12	6.89919e-09
ENSG00000119718	EIF2B2	2004	GTExv8.EUR.Brain_Frontal_Cortex_BA9	14	75002910	75002911	0.298	rs175490	3.81	rs2012627	0.165367	-5.57	3.4961	413	37	enet	0.19	5.7e-09	-3.9423	8.07e-05	0.0216342
ENSG00000127952	STYXL1	1167	GTExv8.EUR.Brain_Frontal_Cortex_BA9	7	76048003	76048004	0.6455	rs3807880	4.29	rs10255591	0.316818	-7.18	3.81016	319	319	susie	0.44	2.1e-21	-3.71975	0.000199	0.0395318
ENSG00000137411	VARS2	957	GTExv8.EUR.Brain_Frontal_Cortex_BA9	6	30914204	30914205	0.2999	rs3819299	-5.77	rs3130557	0.10916	-4.51	4.5925	93	17	enet	0.17	4.3e-08	-5.2504	1.52e-07	0.000347244
ENSG00000149485	FADS1	1671	GTExv8.EUR.Brain_Frontal_Cortex_BA9	11	61829317	61829318	0.2229	rs174534	4.27	rs174555	0.13068	-5.06	4.15109	422	1	top1	0.13	2e-06	-4.1511	3.31e-05	0.0121606
ENSG00000167083	GNGT2	2209	GTExv8.EUR.Brain_Frontal_Cortex_BA9	17	49209399	49209400	0.2745	rs4794029	4.08	rs4794029	0.050321	4.71	4.07539	375	375	susie	0.066	0.00066	4.15651	3.23e-05	0.0121606
ENSG00000173531	MST1	464	GTExv8.EUR.Brain_Frontal_Cortex_BA9	3	49689497	49689498	0.2063	rs9858542	-3.9	rs4855852	0.063863	4.1	-3.04888	313	313	susie	0.082	0.00017	-3.92276	8.75e-05	0.0216342
ENSG00000178952	TUFM	2127	GTExv8.EUR.Brain_Frontal_Cortex_BA9	16	28846407	28846408	0.2673	rs8049439	-4.13	rs2008514	0.171055	5.31	-3.6947	174	1	top1	0.17	4.4e-08	-3.6947	0.00022	0.0402072
ENSG00000179344	HLA-DQB1	965_966	GTExv8.EUR.Brain_Frontal_Cortex_BA9	6	32668382	32668383	0.7218	rs2071554	5.15	rs3891175	0.20677	-5.81	3.3251	227	227	susie	0.46	1.8e-22	-4.4401	8.99e-06	0.00684589
ENSG00000180817	PPA1	1553	GTExv8.EUR.Brain_Frontal_Cortex_BA9	10	70233910	70233911	0.288	rs10823500	4.33	rs10999211	0.13	5.48	3.60393	699	699	susie	0.14	1e-06	3.7473	0.000179	0.037175
ENSG00000182541	LIMK2	2475	GTExv8.EUR.Brain_Frontal_Cortex_BA9	22	31212273	31212274	0.117	rs9609296	4.21	rs9609296	0.05305	-4.22	4.2088	355	355	susie	0.085	0.00012	-3.9179	8.93e-05	0.0216342
ENSG00000184110	EIF3C	2127	GTExv8.EUR.Brain_Frontal_Cortex_BA9	16	28688557	28688558	0.1981	rs8049439	-4.13	rs6565259	0.019523	3.95	-3.5032	193	11	enet	0.052	0.0024	-3.6392	0.000273	0.0479745
ENSG00000196993	NPIPB9	2127	GTExv8.EUR.Brain_Frontal_Cortex_BA9	16	28751786	28751787	0.1152	rs8049439	-4.13	rs2008514	0.091881	-4.76	-3.6947	188	1	top1	0.092	6.7e-05	3.6947	0.00022	0.0402072
ENSG00000204228	HSD17B8	968	GTExv8.EUR.Brain_Frontal_Cortex_BA9	6	33204641	33204642	0.208	rs9277935	-5.26	rs2071025	0.08743	-4.54	-4.9506	399	1	top1	0.087	0.0001	4.9506	7.4e-07	0.000845265
ENSG00000204410	MSH5	961	GTExv8.EUR.Brain_Frontal_Cortex_BA9	6	31739947	31739948	0.2348	rs3819299	-6.56	rs3101018	0.0479	-4.17	4.0472	240	1	top1	0.048	0.0034	-4.0472	5.18e-05	0.0157783
ENSG00000204516	MICB	961	GTExv8.EUR.Brain_Frontal_Cortex_BA9	6	31494880	31494881	0.4298	rs3819299	-6.56	rs2516412	0.21675	5.95	4.1643	276	276	susie	0.22	2.3e-10	4.2122	2.53e-05	0.0121606
ENSG00000204525	HLA-C	958	GTExv8.EUR.Brain_Frontal_Cortex_BA9	6	31272104	31272105	0.6283	rs3819299	-6.53	rs2523578	0.16344	6.16	3.6744	204	33	enet	0.3	1.1e-13	3.9139	9.08e-05	0.0216342
ENSG00000204909	SPINK9	897	GTExv8.EUR.Brain_Frontal_Cortex_BA9	5	148321202	148321203	0.2869	rs17776554	-4.38	rs7734458	0.249	6.59	-3.98943	441	441	susie	0.25	1.1e-11	-4.1405	3.46e-05	0.0121606
ENSG00000219392	ZNF602P	952	GTExv8.EUR.Brain_Frontal_Cortex_BA9	6	28115627	28115628	0.3867	rs17312661	3.96	rs200979	0.29575	-6.87	3.8497	460	1	top1	0.3	1.1e-13	-3.8497	0.000118	0.0256734
ENSG00000223534	HLA-DQB1-AS1	965	GTExv8.EUR.Brain_Frontal_Cortex_BA9	6	32660354	32660355	0.4129	rs2071554	5.15	rs17843604	0.06505	4.42	-3.5666	220	32	enet	0.087	0.0001	-5.004	5.61e-07	0.000845265
ENSG00000230795	HLA-K	955	GTExv8.EUR.Brain_Frontal_Cortex_BA9	6	29927177	29927178	0.3949	rs2747429	4.34	rs375984	0.19689	-5.95	4.3138	40	1	top1	0.2	3.5e-09	-4.3138	1.6e-05	0.009138
ENSG00000237669	HCG4P3	955	GTExv8.EUR.Brain_Frontal_Cortex_BA9	6	30007115	30007116	0.1143	rs2747429	4.34	rs3129063	0.04231	4.14	4.2549	40	40	susie	0.072	0.0004	4.3731	1.22e-05	0.00796311
ENSG00000244731	C4A	961	GTExv8.EUR.Brain_Frontal_Cortex_BA9	6	31982023	31982024	0.4576	rs2256965	-5.1	rs497309	0.24506	-6.63	4.2497	220	30	enet	0.29	3e-13	-4.6072	4.08e-06	0.0037283
ENSG00000270015	RP11-540B6.6	2042	GTExv8.EUR.Brain_Frontal_Cortex_BA9	15	30926513	30926514	0.2269	rs1056118	-4.3	rs7171208	0.163	-6.01	-4.29477	331	331	susie	0.19	9.6e-09	4.05044	5.11e-05	0.0157783
ENSG00000030110	BAK1	969	GTExv8.EUR.Brain_Hippocampus	6	33580292	33580293	0.169	rs9277935	-5.26	rs210134	0.037042	4.2	4.1795	498	1	top1	0.037	0.01	4.17947	2.92e-05	0.0156295
ENSG00000063854	HAGH	2103	GTExv8.EUR.Brain_Hippocampus	16	1826939	1826940	0.3696	rs2745001	-3.96	rs10500323	0.125	5.03	-3.6194	467	16	enet	0.13	4.4e-06	-3.77446	0.00016	0.0357186
ENSG00000111321	LTBR	1746	GTExv8.EUR.Brain_Hippocampus	12	6375224	6375225	0.519	rs2364480	-7.07	rs9669611	0.281	6.93	-6.906	462	462	susie	0.29	6.7e-13	-7.01145	2.36e-12	8.47948e-09
ENSG00000145868	FBXO38	897	GTExv8.EUR.Brain_Hippocampus	5	148383934	148383935	0.1036	rs17776554	-4.38	rs10077690	0.050754	-4.14	-4.2021	447	447	susie	0.074	0.00046	4.06893	4.72e-05	0.016959
ENSG00000149485	FADS1	1671	GTExv8.EUR.Brain_Hippocampus	11	61829317	61829318	0.4098	rs174534	4.27	rs174555	0.22005	-5.86	4.15109	426	1	top1	0.22	8.4e-10	-4.15109	3.31e-05	0.0156295
ENSG00000178952	TUFM	2127	GTExv8.EUR.Brain_Hippocampus	16	28846407	28846408	0.1677	rs8049439	-4.13	rs12446550	0.134	5.28	-3.4321	176	176	susie	0.14	1.1e-06	-3.77375	0.000161	0.0357186
ENSG00000184110	EIF3C	2127	GTExv8.EUR.Brain_Hippocampus	16	28688557	28688558	0.1165	rs8049439	-4.13	rs28472312	0.0532	-4.34	3.7592	193	193	susie	0.065	0.00094	-4.00771	6.13e-05	0.0200228
ENSG00000196993	NPIPB9	2127	GTExv8.EUR.Brain_Hippocampus	16	28751786	28751787	0.1434	rs8049439	-4.13	rs12443881	0.0113	-3.97	-3.7139	188	188	susie	0.063	0.0011	3.66232	0.00025	0.0472763
ENSG00000204248	COL11A2	968	GTExv8.EUR.Brain_Hippocampus	6	33192498	33192499	0.455	rs9277935	-5.26	rs9277935	0.004003	-3.8	-5.256	385	11	lasso	0.028	0.022	5.2463	1.55e-07	0.000278457
ENSG00000204516	MICB	961	GTExv8.EUR.Brain_Hippocampus	6	31494880	31494881	0.306	rs3819299	-6.56	rs2516408	0.162363	5.33	4.1397	275	1	top1	0.16	1.9e-07	4.13968	3.48e-05	0.0156295
ENSG00000204909	SPINK9	897	GTExv8.EUR.Brain_Hippocampus	5	148321202	148321203	0.2578	rs17776554	-4.38	rs7734458	0.123051	4.88	-3.9894	443	443	susie	0.13	2.3e-06	-4.10858	3.98e-05	0.015889
ENSG00000213523	SRA1	892	GTExv8.EUR.Brain_Hippocampus	5	140558251	140558252	0.2544	rs2163786	4.08	rs6879217	0.084203	4.92	2.7297	328	23	enet	0.12	7.5e-06	3.69146	0.000223	0.0445133
ENSG00000230795	HLA-K	955	GTExv8.EUR.Brain_Hippocampus	6	29927177	29927178	0.517	rs2747429	4.34	rs375984	0.229451	-5.99	4.3138	40	40	susie	0.25	6.6e-11	-4.21609	2.49e-05	0.0156295
ENSG00000232040	ZBED9	952	GTExv8.EUR.Brain_Hippocampus	6	28616211	28616212	0.242	rs17312661	3.96	rs7766356	0.023744	3.42	3.8232	247	5	lasso	0.028	0.024	4.33398	1.46e-05	0.0137432
ENSG00000233276	GPX1	464	GTExv8.EUR.Brain_Hippocampus	3	49358599	49358600	0.1802	rs9858542	-3.9	rs17080528	0.071036	-4.44	-3.7929	277	16	lasso	0.12	1.2e-05	3.8483	0.000119	0.0353772
ENSG00000244731	C4A	961	GTExv8.EUR.Brain_Hippocampus	6	31982023	31982024	0.373	rs2256965	-5.1	rs3101018	0.214096	-5.72	4.0472	221	34	enet	0.25	6e-11	-4.32407	1.53e-05	0.0137432
ENSG00000251417	RP11-1348G14.4	2127	GTExv8.EUR.Brain_Hippocampus	16	28802742	28802743	0.1204	rs8049439	-4.13	rs12928404	0.0822	-4.87	-4.0808	174	174	susie	0.13	3.5e-06	3.83053	0.000128	0.0353772
ENSG00000270424	RP11-1348G14.6	2127	GTExv8.EUR.Brain_Hippocampus	16	28750594	28750595	0.1019	rs8049439	-4.13	rs4451951	0.026	3.98	-3.727	188	188	susie	0.065	0.00092	-3.77957	0.000157	0.0357186
ENSG00000279594	RP11-950C14.10	2004	GTExv8.EUR.Brain_Hippocampus	14	75012850	75012851	0.132	rs175490	3.81	rs4903273	0.03553	3.97	-3.3862	411	411	susie	0.041	0.0077	-3.7615	0.000169	0.0357186
ENSG00000068976	PYGM	1673	GTExv8.EUR.Brain_Hypothalamus	11	64760296	64760297	0.1431	rs547066	-4.12	rs2073798	0.005504	-3.91	-4.02692	343	16	enet	0.031	0.016	4.1149	3.87e-05	0.0149592
ENSG00000100393	EP300	2484	GTExv8.EUR.Brain_Hypothalamus	22	41091785	41091786	0.105	rs2143694	3.48	rs5751058	0.02124	-4.01	3.40223	272	272	susie	0.036	0.0097	-3.6181	0.000297	0.0462933
ENSG00000111321	LTBR	1746	GTExv8.EUR.Brain_Hypothalamus	12	6375224	6375225	0.4132	rs2364480	-7.07	rs2364480	0.206	6.07	-7.0732	459	459	susie	0.22	4.7e-10	-7.08343	1.41e-12	5.05485e-09
ENSG00000119718	EIF2B2	2004	GTExv8.EUR.Brain_Hypothalamus	14	75002910	75002911	0.205	rs175490	3.81	rs91144	0.141827	-4.95	3.76598	413	1	top1	0.14	7.5e-07	-3.76598	0.000166	0.0313216
ENSG00000123297	TSFM	1794	GTExv8.EUR.Brain_Hypothalamus	12	57782588	57782589	0.2701	rs7313599	4.15	rs10877014	0.13	-5.12	-2.87645	344	11	lasso	0.19	6.7e-09	3.67738	0.000236	0.0384573
ENSG00000126432	PRDX5	1673	GTExv8.EUR.Brain_Hypothalamus	11	64318087	64318088	0.1968	rs2186643	-4.68	rs34292685	0.032596	-3.58	3.01616	355	355	susie	0.046	0.0042	-4.59	4.43e-06	0.00794078
ENSG00000137411	VARS2	957	GTExv8.EUR.Brain_Hypothalamus	6	30914204	30914205	0.1657	rs3819299	-5.77	rs3130557	0.0722	-4.41	4.5925	93	4	lasso	0.1	3.3e-05	-4.0032	6.25e-05	0.0186719
ENSG00000138829	FBN2	884	GTExv8.EUR.Brain_Hypothalamus	5	128659184	128659185	0.2712	rs4495231	-4.32	rs6877748	0.1169	4.99	-4.30649	453	453	susie	0.14	6e-07	-4.27602	1.9e-05	0.013623
ENSG00000145868	FBXO38	897	GTExv8.EUR.Brain_Hypothalamus	5	148383934	148383935	0.2525	rs17776554	-4.38	rs2037997	0.02367	-3.89	-3.03207	446	446	susie	0.047	0.0037	3.87406	0.000107	0.025573
ENSG00000164253	WDR41	839	GTExv8.EUR.Brain_Hypothalamus	5	77620610	77620611	0.2761	rs335632	-3.97	rs335632	0.20573	-6.41	-3.97018	526	526	susie	0.23	9e-11	4.12771	3.66e-05	0.0149592
ENSG00000167083	GNGT2	2209	GTExv8.EUR.Brain_Hypothalamus	17	49209399	49209400	0.1943	rs4794029	4.08	rs4794029	0.013552	3.87	4.0754	375	1	top1	0.014	0.079	4.07539	4.59e-05	0.0149592
ENSG00000173531	MST1	464	GTExv8.EUR.Brain_Hypothalamus	3	49689497	49689498	0.1807	rs9858542	-3.9	rs3197999	0.0855	4.48	-3.80463	313	1	top1	0.086	0.00012	-3.80463	0.000142	0.0313216
ENSG00000178796	RIIAD1	110	GTExv8.EUR.Brain_Hypothalamus	1	151710432	151710433	0.1709	rs949969	-3.723	rs949969	0.0188	-3.71	-3.72278	329	1	top1	0.019	0.048	3.72278	0.000197	0.0348257
ENSG00000178952	TUFM	2127	GTExv8.EUR.Brain_Hypothalamus	16	28846407	28846408	0.2495	rs8049439	-4.13	rs11864107	0.126	4.99	-3.7909	183	1	top1	0.13	3.3e-06	-3.79093	0.00015	0.0313216
ENSG00000204516	MICB	961	GTExv8.EUR.Brain_Hypothalamus	6	31494880	31494881	0.321	rs3819299	-6.56	rs2516412	0.159	5.16	4.1643	277	1	top1	0.16	1.5e-07	4.1643	3.12e-05	0.0149592
ENSG00000204525	HLA-C	958	GTExv8.EUR.Brain_Hypothalamus	6	31272104	31272105	0.6047	rs3819299	-6.52	rs2523578	0.26	6.64	3.6744	205	23	enet	0.45	5e-22	3.9338	8.36e-05	0.0214076
ENSG00000204909	SPINK9	897	GTExv8.EUR.Brain_Hypothalamus	5	148321202	148321203	0.1463	rs17776554	-4.38	rs17704764	0.03347	4.01	-2.37608	442	3	lasso	0.051	0.0027	-3.95071	7.79e-05	0.0214076
ENSG00000205609	EIF3CL	2127	GTExv8.EUR.Brain_Hypothalamus	16	28403878	28403879	0.1762	rs8049439	-4.13	rs181209	0.0223	3.76	-3.1244	241	11	enet	0.071	0.00047	-3.77875	0.000158	0.0313216
ENSG00000230795	HLA-K	955	GTExv8.EUR.Brain_Hypothalamus	6	29927177	29927178	0.4408	rs2747429	4.34	rs3129063	0.208	-6.06	4.2549	40	9	enet	0.26	5.3e-12	-4.1185	3.81e-05	0.0149592
ENSG00000235821	IFITM4P	954	GTExv8.EUR.Brain_Hypothalamus	6	29751147	29751148	0.133	rs2747429	4.34	rs385492	0.0116	3.08	-2.7121	41	41	susie	0.031	0.016	-3.7142	0.000204	0.0348257
ENSG00000237669	HCG4P3	955	GTExv8.EUR.Brain_Hypothalamus	6	30007115	30007116	0.0658	rs2747429	4.34	rs375984	0.0771	3.81	4.3138	40	1	top1	0.077	0.00026	4.3138	1.6e-05	0.013623
ENSG00000244731	C4A	961	GTExv8.EUR.Brain_Hypothalamus	6	31982023	31982024	0.4519	rs2256965	-5.1	rs497309	0.223	-6.02	4.2497	222	18	enet	0.27	2.3e-12	-4.0761	4.58e-05	0.0149592
ENSG00000270015	RP11-540B6.6	2042	GTExv8.EUR.Brain_Hypothalamus	15	30926513	30926514	0.1855	rs1056118	-4.3	rs7171208	0.141215	-4.91	-4.2948	331	1	top1	0.14	8e-07	4.29477	1.75e-05	0.013623
ENSG00000111321	LTBR	1746	GTExv8.EUR.Brain_Nucleus_accumbens_basal_ganglia	12	6375224	6375225	0.52	rs2364480	-7.07	rs2364480	0.268967	7.2	-7.0732	463	1	top1	0.27	4.5e-14	-7.0732	1.51e-12	7.63003e-09
ENSG00000119718	EIF2B2	2004	GTExv8.EUR.Brain_Nucleus_accumbens_basal_ganglia	14	75002910	75002911	0.3015	rs175490	3.81	rs11627442	0.111	-4.68	3.7604	413	1	top1	0.11	2.7e-06	-3.7604	0.00017	0.0306665
ENSG00000132698	RAB25	113	GTExv8.EUR.Brain_Nucleus_accumbens_basal_ganglia	1	156061159	156061160	0.1222	rs10047112	-4.514	rs10047112	0.00131	-3.3	-4.51373	307	307	susie	0.02	0.033	3.71614	0.000202	0.0318971
ENSG00000137411	VARS2	957	GTExv8.EUR.Brain_Nucleus_accumbens_basal_ganglia	6	30914204	30914205	0.275	rs3819299	-5.77	rs13200022	0.025263	-3.5	0.6038	93	31	enet	0.04	0.0039	-3.733	0.000189	0.0318339
ENSG00000145868	FBXO38	897	GTExv8.EUR.Brain_Nucleus_accumbens_basal_ganglia	5	148383934	148383935	0.0943	rs17776554	-4.38	rs2112761	0.035978	-4.25	-3.3349	446	446	susie	0.076	9.9e-05	3.85796	0.000114	0.0306665
ENSG00000155926	SLA	1358	GTExv8.EUR.Brain_Nucleus_accumbens_basal_ganglia	8	133103053	133103054	0.1596	rs2702967	-4.66	rs2702967	0.13042	-5.35	-4.65681	709	1	top1	0.13	3.5e-07	4.65681	3.21e-06	0.00524249
ENSG00000164989	CCDC171	1390_1391	GTExv8.EUR.Brain_Nucleus_accumbens_basal_ganglia	9	15553085	15553086	0.4334	rs2821545	3.78	rs1539172	0.308	-8.03	3.48935	453	453	susie	0.41	1.7e-22	-3.77834	0.000158	0.0306665
ENSG00000169035	KLK7	2358	GTExv8.EUR.Brain_Nucleus_accumbens_basal_ganglia	19	50984098	50984099	0.3771	rs2042279	-3.96	rs11084043	0.113259	4.7	-3.63079	553	1	top1	0.11	2.2e-06	-3.63079	0.000283	0.0433333
ENSG00000173145	NOC3L	1574	GTExv8.EUR.Brain_Nucleus_accumbens_basal_ganglia	10	94362958	94362959	0.1833	rs7919320	4.69	rs11187830	0.112235	5.34	4.53157	329	15	lasso	0.13	2.2e-07	3.95701	7.59e-05	0.0295017
ENSG00000173531	MST1	464	GTExv8.EUR.Brain_Nucleus_accumbens_basal_ganglia	3	49689497	49689498	0.1891	rs9858542	-3.9	rs2329020	0.021642	4.08	-3.01151	313	313	susie	0.05	0.0014	-3.80573	0.000141	0.0306665
ENSG00000178796	RIIAD1	110	GTExv8.EUR.Brain_Nucleus_accumbens_basal_ganglia	1	151710432	151710433	0.2709	rs949969	-3.723	rs949969	0.107	-5.16	-3.72278	328	328	susie	0.19	4.4e-10	3.84358	0.000121	0.0306665
ENSG00000178952	TUFM	2127	GTExv8.EUR.Brain_Nucleus_accumbens_basal_ganglia	16	28846407	28846408	0.1893	rs8049439	-4.13	rs2411453	0.186126	6.4	-3.2365	184	184	susie	0.19	3.4e-10	-3.82972	0.000128	0.0306665
ENSG00000181126	HLA-V	954	GTExv8.EUR.Brain_Nucleus_accumbens_basal_ganglia	6	29790953	29790954	0.565	rs2747429	4.34	rs385492	0.130713	-6.14	-2.7121	41	37	enet	0.3	5.1e-16	4.077	4.57e-05	0.020591
ENSG00000184110	EIF3C	2127	GTExv8.EUR.Brain_Nucleus_accumbens_basal_ganglia	16	28688557	28688558	0.1787	rs8049439	-4.13	rs28472312	0.079548	-5.33	3.7592	203	33	enet	0.13	2.6e-07	-3.89885	9.67e-05	0.0305391
ENSG00000204228	HSD17B8	968	GTExv8.EUR.Brain_Nucleus_accumbens_basal_ganglia	6	33204641	33204642	0.272	rs9277935	-5.26	rs986521	0.026853	4.07	3.4848	401	401	susie	0.057	0.0007	3.787	0.000153	0.0306665
ENSG00000204248	COL11A2	968	GTExv8.EUR.Brain_Nucleus_accumbens_basal_ganglia	6	33192498	33192499	0.235	rs9277935	-5.26	rs4713630	-0.000438	3.51	1.5659	382	29	enet	0.035	0.0064	4.061	4.89e-05	0.020591
ENSG00000204252	HLA-DOA	968	GTExv8.EUR.Brain_Nucleus_accumbens_basal_ganglia	6	33009611	33009612	0.278	rs9277935	-5.26	rs2744507	0.142308	5.35	-4.6037	293	1	top1	0.14	9.9e-08	-4.604	4.15e-06	0.00524249
ENSG00000204301	NOTCH4	961	GTExv8.EUR.Brain_Nucleus_accumbens_basal_ganglia	6	32224066	32224067	0.179	rs3749953	-4.64	rs3130342	0.004186	3.54	-1.0696	170	170	susie	0.0079	0.12	-4.215	2.5e-05	0.0162819
ENSG00000204420	C6orf25	961	GTExv8.EUR.Brain_Nucleus_accumbens_basal_ganglia	6	31723343	31723344	0.218	rs3819299	-6.53	rs707938	0.052681	4.49	-1.8568	242	242	susie	0.07	0.00019	-4.077	4.56e-05	0.020591
ENSG00000204428	LY6G5C	961	GTExv8.EUR.Brain_Nucleus_accumbens_basal_ganglia	6	31684039	31684040	0.729	rs3819299	-6.53	rs1144709	0.228769	-6.53	-1.7319	242	13	lasso	0.26	1.6e-13	3.906	9.4e-05	0.0305391
ENSG00000204520	MICA	960	GTExv8.EUR.Brain_Nucleus_accumbens_basal_ganglia	6	31399783	31399784	0.686	rs3819299	-6.42	rs6916921	0.083412	-5.39	-0.0754	240	24	enet	0.3	7.4e-16	5.216	1.82e-07	0.000459823
ENSG00000204525	HLA-C	958	GTExv8.EUR.Brain_Nucleus_accumbens_basal_ganglia	6	31272104	31272105	0.561	rs3819299	-6.52	rs2523578	0.16368	6.14	3.6744	205	26	enet	0.34	6.6e-18	3.589	0.000332	0.0493411
ENSG00000204909	SPINK9	897	GTExv8.EUR.Brain_Nucleus_accumbens_basal_ganglia	5	148321202	148321203	0.3487	rs17776554	-4.38	rs4705252	0.344109	8.18	-4.23612	442	442	susie	0.36	2.7e-19	-4.18902	2.8e-05	0.0162819
ENSG00000213658	LAT	2127	GTExv8.EUR.Brain_Nucleus_accumbens_basal_ganglia	16	28984825	28984826	0.0759	rs8049439	-4.13	rs11864107	0.015154	3.88	-3.7909	183	183	susie	0.039	0.0044	-3.83703	0.000125	0.0306665
ENSG00000230795	HLA-K	955	GTExv8.EUR.Brain_Nucleus_accumbens_basal_ganglia	6	29927177	29927178	0.556	rs2747429	4.34	rs375984	0.215727	-6.52	4.3138	40	40	susie	0.27	2.4e-14	-3.913	9.13e-05	0.0305391
ENSG00000237669	HCG4P3	955	GTExv8.EUR.Brain_Nucleus_accumbens_basal_ganglia	6	30007115	30007116	0.166	rs2747429	4.34	rs375984	0.102419	4.99	4.3138	40	40	susie	0.11	1.9e-06	4.197	2.71e-05	0.0162819
ENSG00000244731	C4A	961	GTExv8.EUR.Brain_Nucleus_accumbens_basal_ganglia	6	31982023	31982024	0.271	rs2256965	-5.1	rs497309	0.169311	-5.68	4.2497	222	1	top1	0.17	5.2e-09	-4.25	2.14e-05	0.0162819
ENSG00000250535	STK19B	961	GTExv8.EUR.Brain_Nucleus_accumbens_basal_ganglia	6	32013269	32013270	0.318	rs2256965	-5.1	rs17201431	0.025708	4.63	0.0076	189	28	enet	0.13	4.7e-07	-4.181	2.9e-05	0.0162819
ENSG00000255135	RP11-111M22.3	1682	GTExv8.EUR.Brain_Nucleus_accumbens_basal_ganglia	11	76444655	76444656	0.2309	rs12419430	-3.68	rs12419430	0.009442	-4.19	-3.6764	463	6	lasso	0.052	0.0011	3.75552	0.000173	0.0306665
ENSG00000270015	RP11-540B6.6	2042	GTExv8.EUR.Brain_Nucleus_accumbens_basal_ganglia	15	30926513	30926514	0.3115	rs1056118	-4.3	rs7171208	0.27091	-7.18	-4.29	331	331	susie	0.28	1.3e-14	3.78837	0.000152	0.0306665
ENSG00000270424	RP11-1348G14.6	2127	GTExv8.EUR.Brain_Nucleus_accumbens_basal_ganglia	16	28750594	28750595	0.1361	rs8049439	-4.13	rs2008514	0.070497	5.06	-3.6947	198	198	susie	0.094	1.6e-05	-3.82977	0.000128	0.0306665
ENSG00000273174	RP11-434H6.6	533	GTExv8.EUR.Brain_Nucleus_accumbens_basal_ganglia	3	129123438	129123439	0.156	rs7628487	4.35	rs1531807	0.080934	4.19	3.3527	312	312	susie	0.092	1.9e-05	3.7186	0.0002	0.0318971
ENSG00000277283	RP1-267D11.6	1848	GTExv8.EUR.Brain_Nucleus_accumbens_basal_ganglia	12	120117502	120117503	0.2715	rs2076022	-2.69	rs10732609	0.024393	4.11	-1.879	354	44	enet	0.098	1e-05	-3.78331	0.000155	0.0306665
ENSG00000279594	RP11-950C14.10	2004	GTExv8.EUR.Brain_Nucleus_accumbens_basal_ganglia	14	75012850	75012851	0.1922	rs175490	3.81	rs175016	0.106	-4.79	3.7509	413	1	top1	0.11	4.6e-06	-3.7509	0.000176	0.0306665
ENSG00000068976	PYGM	1673	GTExv8.EUR.Brain_Putamen_basal_ganglia	11	64760296	64760297	0.1455	rs547066	-4.12	rs569602	-0.00601	-3.38	-4.02704	342	342	susie	0.0066	0.16	3.87418	0.000107	0.0292612
ENSG00000111321	LTBR	1746	GTExv8.EUR.Brain_Putamen_basal_ganglia	12	6375224	6375225	0.6552	rs2364480	-7.07	rs2364480	0.347942	7.5	-7.0732	462	34	enet	0.35	3.6e-16	-7.1636	7.86e-13	3.40731e-09
ENSG00000145868	FBXO38	897	GTExv8.EUR.Brain_Putamen_basal_ganglia	5	148383934	148383935	0.139	rs17776554	-4.38	rs10068216	0.091133	-4.52	-3.9581	446	1	top1	0.091	8.8e-05	3.9581	7.55e-05	0.0275995
ENSG00000149485	FADS1	1671	GTExv8.EUR.Brain_Putamen_basal_ganglia	11	61829317	61829318	0.1475	rs174534	4.27	rs174555	0.1092	-4.78	4.15109	421	5	enet	0.12	6.9e-06	-4.34376	1.4e-05	0.010115
ENSG00000178952	TUFM	2127	GTExv8.EUR.Brain_Putamen_basal_ganglia	16	28846407	28846408	0.1371	rs8049439	-4.13	rs8062405	0.176342	5.71	-3.8013	184	184	susie	0.18	2.4e-08	-3.8329	0.000127	0.032385
ENSG00000184110	EIF3C	2127	GTExv8.EUR.Brain_Putamen_basal_ganglia	16	28688557	28688558	0.1278	rs8049439	-4.13	rs28472312	0.117569	-4.43	3.7592	203	1	top1	0.12	8.5e-06	-3.75922	0.00017	0.0368475
ENSG00000204387	C6orf48	961	GTExv8.EUR.Brain_Putamen_basal_ganglia	6	31834607	31834608	0.185	rs3819299	-6.32	rs409558	0.02054	-4.14	-4.5603	239	5	lasso	0.079	0.00025	4.4222	9.77e-06	0.010115
ENSG00000204516	MICB	961	GTExv8.EUR.Brain_Putamen_basal_ganglia	6	31494880	31494881	0.357	rs3819299	-6.56	rs2516412	0.08064	4.72	4.1643	277	277	susie	0.12	6e-06	4.3454	1.39e-05	0.010115
ENSG00000204520	MICA	960	GTExv8.EUR.Brain_Putamen_basal_ganglia	6	31399783	31399784	0.7486	rs3819299	-6.42	rs6917517	0.13724	-5.38	0.241	240	18	enet	0.25	1.9e-11	4.6034	4.16e-06	0.0090168
ENSG00000204909	SPINK9	897	GTExv8.EUR.Brain_Putamen_basal_ganglia	5	148321202	148321203	0.2322	rs17776554	-4.38	rs10077690	0.214804	6.12	-4.20211	442	1	top1	0.21	9.7e-10	-4.20211	2.64e-05	0.0114444
ENSG00000213658	LAT	2127	GTExv8.EUR.Brain_Putamen_basal_ganglia	16	28984825	28984826	0.1292	rs8049439	-4.13	rs11864107	0.125789	5.26	-3.7909	183	183	susie	0.14	7.6e-07	-3.77629	0.000159	0.0362771
ENSG00000223561	AC003090.1	1124_1125	GTExv8.EUR.Brain_Putamen_basal_ganglia	7	25750993	25750994	0.2862	rs11769531	4.36	rs10486411	0.03131	4.59	4.0116	545	545	susie	0.07	0.00054	4.3617	1.29e-05	0.010115
ENSG00000223865	HLA-DPB1	968	GTExv8.EUR.Brain_Putamen_basal_ganglia	6	33075925	33075926	0.3161	rs9277935	-5.26	rs2076312	0.04602	4.41	-4.0872	325	33	enet	0.062	0.0011	-3.9117	9.17e-05	0.0292612
ENSG00000230795	HLA-K	955	GTExv8.EUR.Brain_Putamen_basal_ganglia	6	29927177	29927178	0.427	rs2747429	4.34	rs3129063	0.21094	-5.77	4.2549	39	39	susie	0.23	3e-10	-3.9553	7.64e-05	0.0275995
ENSG00000237669	HCG4P3	955	GTExv8.EUR.Brain_Putamen_basal_ganglia	6	30007115	30007116	0.1452	rs2747429	4.34	rs3129063	0.11222	4.49	4.2549	39	1	top1	0.11	1.4e-05	4.2549	2.09e-05	0.0103077
ENSG00000239257	RPL23AP1	954	GTExv8.EUR.Brain_Putamen_basal_ganglia	6	29726881	29726882	0.6907	rs2747429	4.34	rs3129063	0.19661	5.62	4.2549	40	23	enet	0.32	1.2e-14	3.8727	0.000108	0.0292612
ENSG00000244731	C4A	961	GTExv8.EUR.Brain_Putamen_basal_ganglia	6	31982023	31982024	0.3039	rs2256965	-5.1	rs497309	0.16985	-5.13	4.2497	222	1	top1	0.17	7.2e-08	-4.2497	2.14e-05	0.0103077
ENSG00000250535	STK19B	961	GTExv8.EUR.Brain_Putamen_basal_ganglia	6	32013269	32013270	0.4267	rs2256965	-5.1	rs17201431	0.00576	3.04	0.0076	189	39	enet	0.08	0.00023	-3.8805	0.000104	0.0292612
ENSG00000251417	RP11-1348G14.4	2127	GTExv8.EUR.Brain_Putamen_basal_ganglia	16	28802742	28802743	0.1652	rs8049439	-4.13	rs12443881	0.107185	-4.66	-3.7139	184	184	susie	0.12	4.9e-06	3.81702	0.000135	0.0325125
ENSG00000270015	RP11-540B6.6	2042	GTExv8.EUR.Brain_Putamen_basal_ganglia	15	30926513	30926514	0.3768	rs1056118	-4.3	rs7171208	0.258258	-6.48	-4.29477	331	1	top1	0.26	1.2e-11	4.2948	1.75e-05	0.0103077
ENSG00000083828	ZNF586	2368	GTExv8.EUR.Brain_Substantia_nigra	19	57769654	57769655	0.299	rs16988208	3.92	rs2239985	0.161583	4.39	3.38163	481	481	susie	0.21	1.2e-06	3.6834	0.00023	0.0452077
ENSG00000127952	STYXL1	1167	GTExv8.EUR.Brain_Substantia_nigra	7	76048003	76048004	0.48	rs3807880	4.29	rs10255591	0.130504	-5.42	3.81	310	26	enet	0.28	1.3e-08	-4.21	2.57e-05	0.0120935
ENSG00000138829	FBN2	884	GTExv8.EUR.Brain_Substantia_nigra	5	128659184	128659185	0.211	rs4495231	-4.32	rs10519994	0.07542	4.28	-3.59373	452	452	susie	0.12	0.00025	-3.87298	0.000108	0.027468
ENSG00000164989	CCDC171	1390_1391	GTExv8.EUR.Brain_Substantia_nigra	9	15553085	15553086	0.219	rs2821545	3.78	rs12341679	0.109834	-4.55	3.70924	453	453	susie	0.15	4.3e-05	-3.67601	0.000237	0.0452077
ENSG00000181126	HLA-V	954	GTExv8.EUR.Brain_Substantia_nigra	6	29790953	29790954	0.149	rs2747429	4.34	rs3129063	0.00574	-3.55	4.2549	41	14	enet	0.025	0.061	-4.0665	4.77e-05	0.0155979
ENSG00000184110	EIF3C	2127	GTExv8.EUR.Brain_Substantia_nigra	16	28688557	28688558	0.208	rs8049439	-4.13	rs181206	0.08671	4.45	-3.29566	202	12	enet	0.13	0.00014	-4.16123	3.17e-05	0.0120935
ENSG00000204516	MICB	961	GTExv8.EUR.Brain_Substantia_nigra	6	31494880	31494881	0.359	rs3819299	-6.49	rs2516412	0.14363	3.92	4.1643	275	1	top1	0.14	6e-05	4.1643	3.12e-05	0.0120935
ENSG00000230795	HLA-K	955	GTExv8.EUR.Brain_Substantia_nigra	6	29927177	29927178	0.281	rs2747429	4.34	rs396660	0.19131	-5.01	2.5501	40	40	susie	0.21	7.8e-07	-3.7358	0.000187	0.0428043
ENSG00000235821	IFITM4P	954	GTExv8.EUR.Brain_Substantia_nigra	6	29751147	29751148	0.188	rs2747429	4.34	rs1632957	0.05921	-3.73	3.3904	41	41	susie	0.071	0.0041	-3.8737	0.000107	0.027468
ENSG00000237669	HCG4P3	955	GTExv8.EUR.Brain_Substantia_nigra	6	30007115	30007116	0.191	rs2747429	4.34	rs3129063	0.14616	4.12	4.2549	40	1	top1	0.15	5.1e-05	4.2549	2.09e-05	0.0120935
ENSG00000244731	C4A	961	GTExv8.EUR.Brain_Substantia_nigra	6	31982023	31982024	0.322	rs2256965	-5.1	rs497309	-0.00825	-3.13	4.2497	220	28	enet	0.06	0.0081	-4.649	3.34e-06	0.00764526
ENSG00000281831	HCP5B	955	GTExv8.EUR.Brain_Substantia_nigra	6	29873782	29873783	0.347	rs2747429	4.34	rs3129063	0.14177	3.89	4.2549	41	1	top1	0.14	6.7e-05	4.2549	2.09e-05	0.0120935
FBXO38				5	147763497	147822399	0.0489	rs17776554	-4.38	rs7733401	0.0129	-4.57	-3.51537	489	489	blup	0.02	0.0015	4.42833	9.5e-06	0.0171095
HLX				1	221052742	221058400	0.0869	rs3738182	-9.47	rs7542375	0.0597	-5.37	6.75421	396	1	top1	0.06	8.5e-08	-6.75421	1.44e-11	4.80867e-08
LTBR				12	6484533	6500737	0.1582	rs2364480	-7.07	rs4301834	0.067633	6.19	-6.9916	456	5	lasso	0.069	8.7e-09	-6.72261	1.78e-11	4.80867e-08
ENSG00000030110	BAK1	969	GTExv8.EUR.Esophagus_Gastroesophageal_Junction	6	33580292	33580293	0.2661	rs9277935	-5.26	rs210134	0.193	7.33	4.1795	495	1	top1	0.19	1.2e-14	4.1795	2.92e-05	0.0141245
ENSG00000095906	NUBP2	2103	GTExv8.EUR.Esophagus_Gastroesophageal_Junction	16	1782900	1782901	0.0595	rs2745001	-3.96	rs9926962	0.002984	-3.97	-3.11552	472	12	enet	0.021	0.0095	4.35402	1.34e-05	0.0141245
ENSG00000111321	LTBR	1746	GTExv8.EUR.Esophagus_Gastroesophageal_Junction	12	6375224	6375225	0.4615	rs2364480	-7.07	rs11064157	0.222289	8.36	-6.3213	461	461	susie	0.24	6e-18	-6.9309	4.18e-12	2.8307e-08
ENSG00000119718	EIF2B2	2004	GTExv8.EUR.Esophagus_Gastroesophageal_Junction	14	75002910	75002911	0.417	rs175490	3.81	rs1548807	0.285667	-8.9	3.72515	415	1	top1	0.29	6.2e-22	-3.72515	0.000195	0.0388394
ENSG00000133895	MEN1	1673	GTExv8.EUR.Esophagus_Gastroesophageal_Junction	11	64811293	64811294	0.0655	rs547066	-4.12	rs1143937	0.062725	4.99	-3.63888	341	341	susie	0.064	1.4e-05	-4.06548	4.79e-05	0.0175003
ENSG00000137312	FLOT1	956	GTExv8.EUR.Esophagus_Gastroesophageal_Junction	6	30742732	30742733	0.1103	rs3130557	4.59	rs3130564	0.0662	4.91	3.3583	77	77	susie	0.074	2.7e-06	3.6334	0.00028	0.0486195
ENSG00000137411	VARS2	957	GTExv8.EUR.Esophagus_Gastroesophageal_Junction	6	30914204	30914205	0.2142	rs3819299	-5.77	rs2523589	0.0372	-4.16	1.7788	93	18	enet	0.07	5.4e-06	-4.0029	6.26e-05	0.0184316
ENSG00000138829	FBN2	884	GTExv8.EUR.Esophagus_Gastroesophageal_Junction	5	128659184	128659185	0.2052	rs4495231	-4.32	rs10053477	0.070593	5.83	-3.43603	453	30	enet	0.17	1.2e-12	-4.25678	2.07e-05	0.0141245
ENSG00000149485	FADS1	1671	GTExv8.EUR.Esophagus_Gastroesophageal_Junction	11	61829317	61829318	0.0673	rs174534	4.27	rs174568	0.020211	-4.18	3.68875	421	421	susie	0.047	0.00016	-3.89733	9.73e-05	0.0263566
ENSG00000157557	ETS2	2453	GTExv8.EUR.Esophagus_Gastroesophageal_Junction	21	38805306	38805307	0.175	rs1309152	-3.79	rs7280798	0.010102	4	-2.81314	665	665	susie	0.029	0.0029	-3.6201	0.000295	0.0498816
ENSG00000162763	LRRC52	122	GTExv8.EUR.Esophagus_Gastroesophageal_Junction	1	165544006	165544007	0.173	rs12119602	-4.33	rs16847331	0.079	5.17	-4.25696	627	9	lasso	0.095	1.1e-07	-4.05964	4.91e-05	0.0175003
ENSG00000167193	CRK	2174	GTExv8.EUR.Esophagus_Gastroesophageal_Junction	17	1463161	1463162	0.1976	rs7208768	3.1	rs16946807	0.069515	5.26	2.96943	428	18	enet	0.075	2.5e-06	4.11472	3.88e-05	0.0169723
ENSG00000169180	XPO6	2127	GTExv8.EUR.Esophagus_Gastroesophageal_Junction	16	28211919	28211920	0.1252	rs40837	-3.85	rs2650492	0.043264	-4.27	-0.00984	322	322	susie	0.076	2e-06	3.74492	0.00018	0.0369382
ENSG00000176476	SGF29	2127	GTExv8.EUR.Esophagus_Gastroesophageal_Junction	16	28581054	28581055	0.216	rs8049439	-4.13	rs151228	0.113222	-5.81	-3.69761	188	1	top1	0.11	6.3e-09	3.69761	0.000218	0.0410082
ENSG00000176953	NFATC2IP	2127	GTExv8.EUR.Esophagus_Gastroesophageal_Junction	16	28950806	28950807	0.0461	rs8049439	-4.13	rs8049439	0.005251	3.11	-4.13088	185	185	susie	0.014	0.028	-3.65779	0.000254	0.0452655
ENSG00000178952	TUFM	2127	GTExv8.EUR.Esophagus_Gastroesophageal_Junction	16	28846407	28846408	0.2825	rs8049439	-4.13	rs8049439	0.18915	7.59	-4.13088	183	183	susie	0.21	1.1e-15	-3.85817	0.000114	0.0285929
ENSG00000184009	ACTG1	2236	GTExv8.EUR.Esophagus_Gastroesophageal_Junction	17	81523846	81523847	0.1692	rs11868656	-3.85	rs11868656	0.073097	-5.19	-3.84903	304	1	top1	0.073	3.2e-06	3.84903	0.000119	0.028781
ENSG00000184110	EIF3C	2127	GTExv8.EUR.Esophagus_Gastroesophageal_Junction	16	28688557	28688558	0.0967	rs8049439	-4.13	rs10499	0.06312	5.06	-3.98653	202	10	lasso	0.068	7.2e-06	-4.03557	5.45e-05	0.017575
ENSG00000196502	SULT1A1	2127	GTExv8.EUR.Esophagus_Gastroesophageal_Junction	16	28623624	28623625	0.1591	rs8049439	-4.13	rs151228	0.125475	-6.14	-3.69761	183	1	top1	0.13	9e-10	3.69761	0.000218	0.0410082
ENSG00000196993	NPIPB9	2127	GTExv8.EUR.Esophagus_Gastroesophageal_Junction	16	28751786	28751787	0.1049	rs8049439	-4.13	rs8049439	0.08671	-5.58	-4.13088	197	197	susie	0.1	3.6e-08	3.7497	0.000177	0.0369382
ENSG00000204228	HSD17B8	968	GTExv8.EUR.Esophagus_Gastroesophageal_Junction	6	33204641	33204642	0.2413	rs9277935	-5.26	rs2855423	0.146	6.77	3.9801	404	20	enet	0.17	1e-12	4.9103	9.09e-07	0.00153894
ENSG00000204301	NOTCH4	961	GTExv8.EUR.Esophagus_Gastroesophageal_Junction	6	32224066	32224067	0.1954	rs3749953	-4.64	rs652888	0.024	-4.2	0.3021	170	20	enet	0.075	2.5e-06	-3.8339	0.000126	0.0294232
ENSG00000204366	ZBTB12	961	GTExv8.EUR.Esophagus_Gastroesophageal_Junction	6	31901991	31901992	0.1754	rs2256965	-5.1	rs11966200	0.0112	3.64	-0.2509	226	42	enet	0.054	6.1e-05	-4.107	4.01e-05	0.0169723
ENSG00000204387	C6orf48	961	GTExv8.EUR.Esophagus_Gastroesophageal_Junction	6	31834607	31834608	0.1192	rs3819299	-6.32	rs409558	0.0427	-4.36	-4.5603	239	1	top1	0.043	0.00033	4.5603	5.11e-06	0.00692098
ENSG00000204427	ABHD16A	961	GTExv8.EUR.Esophagus_Gastroesophageal_Junction	6	31703443	31703444	0.1544	rs3819299	-6.53	rs2256965	-9.14e-06	-3.17	-5.0988	242	242	susie	0.03	0.0023	6.2508	4.08e-10	1.38149e-06
ENSG00000204516	MICB	961	GTExv8.EUR.Esophagus_Gastroesophageal_Junction	6	31494880	31494881	0.598	rs3819299	-6.56	rs2516412	0.241	8.28	4.1643	277	17	lasso	0.36	2.4e-28	4.1833	2.87e-05	0.0141245
ENSG00000204520	MICA	960	GTExv8.EUR.Esophagus_Gastroesophageal_Junction	6	31399783	31399784	0.805	rs3819299	-6.42	rs6919586	0.221	-7.86	-2.9014	240	31	enet	0.4	9.3e-33	6.0246	1.69e-09	3.81489e-06
ENSG00000204525	HLA-C	958	GTExv8.EUR.Esophagus_Gastroesophageal_Junction	6	31272104	31272105	0.6563	rs3819299	-6.52	rs2523578	0.282	8.91	3.6744	205	30	enet	0.5	4.9e-43	4.0782	4.54e-05	0.0175003
ENSG00000204644	ZFP57	954	GTExv8.EUR.Esophagus_Gastroesophageal_Junction	6	29681109	29681110	0.6027	rs2747429	4.34	rs375984	0.569	12.52	4.3138	39	7	lasso	0.58	1.2e-53	3.925	8.67e-05	0.0244638
ENSG00000204655	MOG	954	GTExv8.EUR.Esophagus_Gastroesophageal_Junction	6	29656980	29656981	0.076	rs2747429	4.34	rs375984	0.0613	4.33	4.3138	39	1	top1	0.061	2e-05	4.3138	1.6e-05	0.0141245
ENSG00000224557	HLA-DPB2	968	GTExv8.EUR.Esophagus_Gastroesophageal_Junction	6	33112450	33112451	0.4547	rs9277935	-5.26	rs2071025	0.176	7.23	-4.9506	338	10	lasso	0.29	1.5e-22	-3.8602	0.000113	0.0285929
ENSG00000226416	MRPL23-AS1	1612	GTExv8.EUR.Esophagus_Gastroesophageal_Junction	11	1989919	1989920	0.1967	rs10837841	4.1	rs7483477	0.175714	7.09	2.93783	425	425	susie	0.22	2e-16	4.04711	5.19e-05	0.0175733
ENSG00000230795	HLA-K	955	GTExv8.EUR.Esophagus_Gastroesophageal_Junction	6	29927177	29927178	0.4623	rs2747429	4.34	rs3129063	0.139	-6.65	4.2549	38	32	enet	0.15	3e-11	-3.7565	0.000172	0.0369382
ENSG00000231130	HLA-T	955	GTExv8.EUR.Esophagus_Gastroesophageal_Junction	6	29896653	29896654	0.0502	rs2747429	4.34	rs3129063	0.044	-3.76	4.2549	38	1	top1	0.044	0.00027	-4.2549	2.09e-05	0.0141245
ENSG00000237669	HCG4P3	955	GTExv8.EUR.Esophagus_Gastroesophageal_Junction	6	30007115	30007116	0.5174	rs2747429	4.34	rs3129063	0.088	5.57	4.2549	38	31	enet	0.14	5.7e-11	3.674	0.000239	0.0437435
ENSG00000244731	C4A	961	GTExv8.EUR.Esophagus_Gastroesophageal_Junction	6	31982023	31982024	0.2829	rs2256965	-5.1	rs1150753	0.256	-8.78	4.3053	222	222	susie	0.26	5.7e-20	-4.3027	1.69e-05	0.0141245
ENSG00000250535	STK19B	961	GTExv8.EUR.Esophagus_Gastroesophageal_Junction	6	32013269	32013270	0.6156	rs2256965	-5.1	rs17201431	0.166	7.19	0.0076	189	40	enet	0.26	3.6e-20	-4.2273	2.37e-05	0.0141245
ENSG00000251417	RP11-1348G14.4	2127	GTExv8.EUR.Esophagus_Gastroesophageal_Junction	16	28802742	28802743	0.1274	rs8049439	-4.13	rs12443881	0.140922	-6.48	-3.7139	183	183	susie	0.14	6.9e-11	3.82074	0.000133	0.0300225
ENSG00000270015	RP11-540B6.6	2042	GTExv8.EUR.Esophagus_Gastroesophageal_Junction	15	30926513	30926514	0.224	rs1056118	-4.3	rs7171208	0.113	-6.39	-4.2948	332	332	susie	0.14	6.3e-11	4.19617	2.71e-05	0.0141245
ENSG00000272221	XXbac-BPG181B23.7	960	GTExv8.EUR.Esophagus_Gastroesophageal_Junction	6	31395494	31395495	0.8397	rs3819299	-6.42	rs2263316	0.31	9.31	1.3251	240	52	enet	0.51	6.9e-45	4.0028	6.26e-05	0.0184316
ENSG00000281831	HCP5B	955	GTExv8.EUR.Esophagus_Gastroesophageal_Junction	6	29873782	29873783	0.489	rs2747429	4.34	rs375984	0.21	8.19	4.3138	39	23	enet	0.31	1.2e-23	3.6133	0.000302	0.0498816
ENSG00000111321	LTBR	1746	GTExv8.EUR.Esophagus_Mucosa	12	6375224	6375225	0.4269	rs2364480	-7.07	rs2364480	0.301414	11.16	-7.0732	460	3	lasso	0.31	7.8e-35	-7.0475	1.82e-12	8.37291e-09
ENSG00000119718	EIF2B2	2004	GTExv8.EUR.Esophagus_Mucosa	14	75002910	75002911	0.2302	rs175490	3.81	rs175016	0.208697	-9.37	3.75086	413	413	susie	0.21	2e-23	-3.82029	0.000133	0.0394753
ENSG00000127952	STYXL1	1167	GTExv8.EUR.Esophagus_Mucosa	7	76048003	76048004	0.6027	rs3807880	4.29	rs11553096	0.274964	11.76	-2.59836	316	316	susie	0.49	1.2e-62	-4.09531	4.22e-05	0.0176492
ENSG00000137331	IER3	956	GTExv8.EUR.Esophagus_Mucosa	6	30744553	30744554	0.1196	rs3130557	4.59	rs3130557	0.0353	4.14	4.5925	78	1	top1	0.035	7.5e-05	4.59247	4.38e-06	0.00474363
ENSG00000145337	PYURF	680	GTExv8.EUR.Esophagus_Mucosa	4	88523501	88523502	0.2395	rs3733446	3.76	rs11722508	0.12956	-7.69	3.74886	404	1	top1	0.13	3.1e-14	-3.74886	0.000178	0.0454938
ENSG00000145868	FBXO38	897	GTExv8.EUR.Esophagus_Mucosa	5	148383934	148383935	0.1179	rs17776554	-4.38	rs10043775	0.069745	-5.87	-4.00143	450	450	susie	0.073	1.4e-08	3.83162	0.000127	0.0394753
ENSG00000145879	SPINK7	897	GTExv8.EUR.Esophagus_Mucosa	5	148312418	148312419	0.0672	rs17776554	-4.38	rs6580545	0.009327	-3.84	-3.76707	442	1	top1	0.0093	0.028	3.76707	0.000165	0.0454938
ENSG00000149485	FADS1	1671	GTExv8.EUR.Esophagus_Mucosa	11	61829317	61829318	0.2546	rs174534	4.27	rs174549	0.283	-10.86	4.16133	422	1	top1	0.28	1.1e-31	-4.16133	3.16e-05	0.0152737
ENSG00000163349	HIPK1	100	GTExv8.EUR.Esophagus_Mucosa	1	113929318	113929319	0.0846	rs2273758	3.95	rs1111695	0.0172	4.56	3.93332	471	471	susie	0.023	0.0011	4.32355	1.54e-05	0.00944636
ENSG00000169241	SLC50A1	113	GTExv8.EUR.Esophagus_Mucosa	1	155135343	155135344	0.1031	rs12904	-4.15	rs9297	0.0981	6.42	-4.15035	352	1	top1	0.098	5e-11	-4.15035	3.32e-05	0.0152737
ENSG00000176054	RPL23P2	2445	GTExv8.EUR.Esophagus_Mucosa	21	28998032	28998033	0.0647	rs2776234	-3.45	rs1153285	0.012051	-4.25	-1.99071	427	35	enet	0.026	0.00058	3.7543	0.000174	0.0454938
ENSG00000178188	SH2B1	2127	GTExv8.EUR.Esophagus_Mucosa	16	28846599	28846600	0.0459	rs8049439	-4.131	rs12928404	0.00344	-3.83	-4.08078	182	182	susie	0.0091	0.029	3.82187	0.000132	0.0394753
ENSG00000185909	KLHDC8B	464	GTExv8.EUR.Esophagus_Mucosa	3	49171610	49171611	0.0775	rs9858542	-3.9	rs4625	0.022	-4.31	-3.7101	262	262	susie	0.038	4.3e-05	3.72226	0.000197	0.0489891
ENSG00000186666	BCDIN3D	1788	GTExv8.EUR.Esophagus_Mucosa	12	49843128	49843129	0.0846	rs8181651	-2.83	rs7980832	-0.002062	3.43	1.14065	336	336	susie	0.01	0.022	4.2788	1.88e-05	0.0101752
ENSG00000189077	TMEM120A	1167	GTExv8.EUR.Esophagus_Mucosa	7	75994658	75994659	0.1453	rs3807880	4.29	rs10255591	0.064261	5.93	3.81016	325	20	enet	0.11	9.3e-12	3.943	8.05e-05	0.0296272
ENSG00000196260	SFTA2	957	GTExv8.EUR.Esophagus_Mucosa	6	30955635	30955636	0.1611	rs3819299	-5.86	rs2233956	0.0417	4.84	4.1569	96	7	enet	0.077	5.9e-09	4.4282	9.5e-06	0.00679458
ENSG00000198208	RPS6KL1	2004	GTExv8.EUR.Esophagus_Mucosa	14	74923395	74923396	0.1768	rs175490	3.81	rs11159109	0.076791	7.19	-3.00138	377	377	susie	0.14	1.5e-15	-3.78662	0.000153	0.0439923
ENSG00000204228	HSD17B8	968	GTExv8.EUR.Esophagus_Mucosa	6	33204641	33204642	0.3138	rs9277935	-5.26	rs2855423	0.149	8.4	3.9801	404	31	enet	0.18	8.4e-20	4.58028	4.64e-06	0.00474363
ENSG00000204257	HLA-DMA	968	GTExv8.EUR.Esophagus_Mucosa	6	32969093	32969094	0.1307	rs9277935	-5.26	rs2854275	0.0698	5.88	5.1968	286	1	top1	0.07	3.2e-08	5.19681	2.03e-07	0.000622601
ENSG00000204308	RNF5	961	GTExv8.EUR.Esophagus_Mucosa	6	32178353	32178354	0.0487	rs3749953	-4.64	rs1150753	0.0161	-4.1	4.3053	170	170	susie	0.016	0.0053	-3.96403	7.37e-05	0.0282547
ENSG00000204516	MICB	961	GTExv8.EUR.Esophagus_Mucosa	6	31494880	31494881	0.6393	rs3819299	-6.56	rs2516412	0.405	12.96	4.1643	277	49	enet	0.55	4.6e-73	4.37787	1.2e-05	0.00788657
ENSG00000204520	MICA	960	GTExv8.EUR.Esophagus_Mucosa	6	31399783	31399784	0.7194	rs3819299	-6.42	rs6919586	0.17	-8.41	-2.9014	240	64	enet	0.34	1.7e-38	4.80472	1.55e-06	0.00285231
ENSG00000204525	HLA-C	958	GTExv8.EUR.Esophagus_Mucosa	6	31272104	31272105	0.7055	rs3819299	-6.52	rs2523578	0.245	10.06	3.6744	205	44	enet	0.46	2.2e-57	3.75561	0.000173	0.0454938
ENSG00000204644	ZFP57	954	GTExv8.EUR.Esophagus_Mucosa	6	29681109	29681110	0.5441	rs2747429	4.34	rs375984	0.566	15.25	4.3138	39	28	enet	0.58	2.6e-78	4.55525	5.23e-06	0.00481212
ENSG00000213719	CLIC1	961	GTExv8.EUR.Esophagus_Mucosa	6	31739762	31739763	0.0755	rs3819299	-6.53	rs409558	0.0454	5.13	-4.5603	242	242	susie	0.049	3.9e-06	-4.42599	9.6e-06	0.00679458
ENSG00000213722	DDAH2	961	GTExv8.EUR.Esophagus_Mucosa	6	31730579	31730580	0.1669	rs3819299	-6.53	rs409558	0.0337	5.26	-4.5603	242	242	susie	0.09	3.5e-10	-3.87561	0.000106	0.0371448
ENSG00000214894	LINC00243	957	GTExv8.EUR.Esophagus_Mucosa	6	30830658	30830659	0.087	rs3130557	4.59	rs3130557	0.0477	4.66	4.5925	80	1	top1	0.048	4.7e-06	4.59247	4.38e-06	0.00474363
ENSG00000219392	ZNF602P	952	GTExv8.EUR.Esophagus_Mucosa	6	28115627	28115628	0.1011	rs17312661	3.96	rs17776284	0.0175	4.79	-3.596	449	6	lasso	0.049	3.2e-06	-4.50421	6.66e-06	0.00557079
ENSG00000231672	DIRC3	394_395	GTExv8.EUR.Esophagus_Mucosa	2	217756592	217756593	0.1554	rs1478579	3.94	rs4674167	0.073061	5.83	3.72756	481	481	susie	0.081	2.4e-09	3.84013	0.000123	0.0394753
ENSG00000236204	LINC01376	223	GTExv8.EUR.Esophagus_Mucosa	2	19346747	19346748	0.0825	rs6707044	7.63	rs6707044	0.05761	5.27	7.62939	558	1	top1	0.058	5.1e-07	7.62939	2.36e-14	2.17144e-10
ENSG00000237669	HCG4P3	955	GTExv8.EUR.Esophagus_Mucosa	6	30007115	30007116	0.2398	rs2747429	4.34	rs3129063	0.139	7.81	4.2549	38	38	susie	0.14	7.8e-16	4.28636	1.82e-05	0.0101752
ENSG00000240053	LY6G5B	961	GTExv8.EUR.Esophagus_Mucosa	6	31670166	31670167	0.3623	rs3819299	-6.53	rs521977	0.119	7.16	1.9771	242	22	enet	0.18	1.5e-19	4.07966	4.51e-05	0.018042
ENSG00000244355	LY6G6D	961	GTExv8.EUR.Esophagus_Mucosa	6	31715355	31715356	0.124	rs3819299	-6.53	rs3749953	0.0305	4.97	-4.643	242	242	susie	0.057	5.6e-07	-5.01571	5.28e-07	0.00121453
ENSG00000244731	C4A	961	GTExv8.EUR.Esophagus_Mucosa	6	31982023	31982024	0.3593	rs2256965	-5.1	rs1150753	0.276	-10.7	4.3053	222	222	susie	0.31	6.7e-35	-4.73592	2.18e-06	0.00334303
ENSG00000251417	RP11-1348G14.4	2127	GTExv8.EUR.Esophagus_Mucosa	16	28802742	28802743	0.0918	rs8049439	-4.131	rs12443881	0.0623	-5.45	-3.7139	182	1	top1	0.062	1.8e-07	3.71391	0.000204	0.0493948
ENSG00000255552	LY6G6E	961	GTExv8.EUR.Esophagus_Mucosa	6	31714064	31714065	0.1237	rs3819299	-6.53	rs6905572	0.0944	6.59	-4.632	242	6	enet	0.1	2.2e-11	-3.86976	0.000109	0.0371448
ENSG00000270015	RP11-540B6.6	2042	GTExv8.EUR.Esophagus_Mucosa	15	30926513	30926514	0.178	rs1056118	-4.3	rs2959037	0.151	-8.04	-4.18684	331	331	susie	0.15	8.6e-17	4.12044	3.78e-05	0.0165618
ENSG00000281831	HCP5B	955	GTExv8.EUR.Esophagus_Mucosa	6	29873782	29873783	0.5197	rs2747429	4.34	rs3129063	0.194	9.03	4.2549	39	39	susie	0.3	3.2e-34	4.21543	2.49e-05	0.012728
ENSG00000030110	BAK1	969	GTExv8.EUR.Esophagus_Muscularis	6	33580292	33580293	0.367	rs9277935	-5.26	rs210134	0.28542	10.51	4.1795	495	495	susie	0.29	2.5e-30	4.02792	5.63e-05	0.029584
ENSG00000103196	CRISPLD2	2166	GTExv8.EUR.Esophagus_Muscularis	16	84819983	84819984	0.1428	rs17111	-5.3	rs17111	-0.00261	3.54	-5.29777	779	6	lasso	0.01	0.026	-4.38932	1.14e-05	0.0121002
ENSG00000111321	LTBR	1746	GTExv8.EUR.Esophagus_Muscularis	12	6375224	6375225	0.381	rs2364480	-7.07	rs2364480	0.25553	10.07	-7.0732	461	1	top1	0.26	1.4e-26	-7.0732	1.51e-12	1.34888e-08
ENSG00000119718	EIF2B2	2004	GTExv8.EUR.Esophagus_Muscularis	14	75002910	75002911	0.469	rs175490	3.81	rs175016	0.398893	-12.47	3.75086	414	414	susie	0.41	5.1e-46	-3.8314	0.000127	0.0453796
ENSG00000120451	SNX19	1735	GTExv8.EUR.Esophagus_Muscularis	11	130916508	130916509	0.404	rs10894264	3.77	rs12418278	0.282	10.65	3.19909	643	4	lasso	0.33	6.3e-36	3.8384	0.000124	0.0453796
ENSG00000127948	POR	1167	GTExv8.EUR.Esophagus_Muscularis	7	75899199	75899200	0.2514	rs3807880	4.29	rs2302434	0.146777	7.72	3.57694	315	10	lasso	0.15	1.9e-15	3.8586	0.000114	0.0442766
ENSG00000127952	STYXL1	1167	GTExv8.EUR.Esophagus_Muscularis	7	76048003	76048004	0.5793	rs3807880	4.29	rs11553096	0.418781	12.77	-2.59836	319	319	susie	0.55	9.5e-69	-4.31036	1.63e-05	0.012134
ENSG00000133895	MEN1	1673	GTExv8.EUR.Esophagus_Muscularis	11	64811293	64811294	0.0759	rs547066	-4.12	rs2284301	0.00588	3.64	-3.96089	341	1	top1	0.0059	0.071	-3.9609	7.47e-05	0.0333648
ENSG00000137411	VARS2	957	GTExv8.EUR.Esophagus_Muscularis	6	30914204	30914205	0.4386	rs3819299	-5.77	rs2523589	0.005141	-4.57	1.7788	93	31	enet	0.097	2.7e-10	-4.40136	1.08e-05	0.0121002
ENSG00000138193	PLCE1	1574	GTExv8.EUR.Esophagus_Muscularis	10	94030811	94030812	0.0995	rs7919320	4.69	rs1547643	0.010521	-3.8	-3.5319	420	420	susie	0.014	0.011	4.56591	4.97e-06	0.0073995
ENSG00000146112	PPP1R18	956	GTExv8.EUR.Esophagus_Muscularis	6	30687894	30687895	0.1903	rs3130557	4.59	rs3130557	0.063638	-5.56	4.5925	77	77	susie	0.069	1.1e-07	-4.63231	3.62e-06	0.00646749
ENSG00000151025	GPR158	1512_1513	GTExv8.EUR.Esophagus_Muscularis	10	25175061	25175062	0.0821	rs4747523	4.43	rs1329252	0.068543	-5.48	-3.9465	430	1	top1	0.069	1.1e-07	3.94649	7.93e-05	0.0337327
ENSG00000184110	EIF3C	2127	GTExv8.EUR.Esophagus_Muscularis	16	28688557	28688558	0.1625	rs8049439	-4.13	rs10499	0.0987	7.19	-3.98653	203	1	top1	0.099	1.7e-10	-3.98653	6.7e-05	0.0332506
ENSG00000199332	Y_RNA	960	GTExv8.EUR.Esophagus_Muscularis	6	31402249	31402250	0.3196	rs3819299	-6.42	rs3093971	0.091888	6.2	1.8556	240	240	susie	0.15	3.2e-15	4.14427	3.41e-05	0.0203672
ENSG00000204257	HLA-DMA	968	GTExv8.EUR.Esophagus_Muscularis	6	32969093	32969094	0.1199	rs9277935	-5.26	rs2854275	0.083183	5.95	5.1968	286	1	top1	0.083	4.9e-09	5.19681	2.03e-07	0.00045335
ENSG00000204301	NOTCH4	961	GTExv8.EUR.Esophagus_Muscularis	6	32224066	32224067	0.2673	rs3749953	-4.64	rs9270856	0.039436	5.19	-2.8175	170	45	enet	0.16	3e-16	-3.91869	8.9e-05	0.036138
ENSG00000204520	MICA	960	GTExv8.EUR.Esophagus_Muscularis	6	31399783	31399784	0.7888	rs3819299	-6.42	rs2263316	0.063354	7.02	1.3251	240	39	enet	0.38	1.3e-41	5.80159	6.57e-09	2.93449e-05
ENSG00000204644	ZFP57	954	GTExv8.EUR.Esophagus_Muscularis	6	29681109	29681110	0.5688	rs2747429	4.34	rs375984	0.590593	15.06	4.3138	39	39	susie	0.61	1e-80	4.14374	3.42e-05	0.0203672
ENSG00000205609	EIF3CL	2127	GTExv8.EUR.Esophagus_Muscularis	16	28403878	28403879	0.0316	rs8049439	-4.13	rs6565259	0.0165	4.66	-3.50318	241	3	enet	0.029	0.00046	-4.36593	1.27e-05	0.0121002
ENSG00000223561	AC003090.1	1124_1125	GTExv8.EUR.Esophagus_Muscularis	7	25750993	25750994	0.0806	rs11769531	4.36	rs10486411	0.0276	4.98	4.01158	551	551	susie	0.033	0.00019	4.34141	1.42e-05	0.0121002
ENSG00000226416	MRPL23-AS1	1612	GTExv8.EUR.Esophagus_Muscularis	11	1989919	1989920	0.2047	rs10837841	4.1	rs7483477	0.153	7.82	2.93783	425	425	susie	0.21	2.6e-21	4.0308	5.56e-05	0.029584
ENSG00000240053	LY6G5B	961	GTExv8.EUR.Esophagus_Muscularis	6	31670166	31670167	0.39	rs3819299	-6.53	rs1144709	0.113371	-6.89	-1.7319	242	38	enet	0.25	1e-25	5.24804	1.54e-07	0.00045335
ENSG00000244731	C4A	961	GTExv8.EUR.Esophagus_Muscularis	6	31982023	31982024	0.3289	rs2256965	-5.1	rs1150753	0.316653	-11.11	4.3053	222	30	enet	0.32	1.1e-34	-4.15672	3.23e-05	0.0203672
ENSG00000250535	STK19B	961	GTExv8.EUR.Esophagus_Muscularis	6	32013269	32013270	0.646	rs2256965	-5.1	rs17201431	0.209814	9.13	0.0076	189	189	susie	0.4	6.9e-45	-3.96849	7.23e-05	0.0333648
ENSG00000270015	RP11-540B6.6	2042	GTExv8.EUR.Esophagus_Muscularis	15	30926513	30926514	0.1711	rs1056118	-4.3	rs7171208	0.139539	-7.48	-4.29477	332	18	enet	0.15	4.5e-15	4.33004	1.49e-05	0.0121002
ENSG00000068831	RASGRP2	1673	GTExv8.EUR.Nerve_Tibial	11	64745455	64745456	0.0794	rs547066	-4.12	rs2073798	0.0229	4.98	-4.02692	352	3	lasso	0.027	0.00031	-3.98444	6.76e-05	0.0373914
ENSG00000111321	LTBR	1746	GTExv8.EUR.Nerve_Tibial	12	6375224	6375225	0.5999	rs2364480	-7.07	rs4301834	0.426	13.7	-6.9916	460	1	top1	0.43	8.2e-55	-6.9916	2.72e-12	1.54768e-08
ENSG00000127952	STYXL1	1167	GTExv8.EUR.Nerve_Tibial	7	76048003	76048004	0.5083	rs3807880	4.29	rs11553096	0.271	11.95	-2.59836	311	311	susie	0.49	3.1e-65	-4.06487	4.81e-05	0.0304099
ENSG00000133895	MEN1	1673	GTExv8.EUR.Nerve_Tibial	11	64811293	64811294	0.0678	rs547066	-4.12	rs2073798	0.0718	6.15	-4.02692	341	1	top1	0.072	7.3e-09	-4.02692	5.65e-05	0.0338405
ENSG00000134825	TMEM258	1671	GTExv8.EUR.Nerve_Tibial	11	61792635	61792636	0.1112	rs174534	4.27	rs174538	0.0907	6.39	3.97957	402	1	top1	0.091	7.4e-11	3.97957	6.9e-05	0.0373914
ENSG00000137411	VARS2	957	GTExv8.EUR.Nerve_Tibial	6	30914204	30914205	0.2083	rs3819299	-5.77	rs3130557	0.0215	-4.59	4.5925	93	28	enet	0.08	1e-09	-4.7899	1.67e-06	0.00380092
ENSG00000146112	PPP1R18	956	GTExv8.EUR.Nerve_Tibial	6	30687894	30687895	0.0738	rs3130557	4.59	rs3130557	0.038	-4.3	4.5925	77	1	top1	0.038	2.4e-05	-4.5925	4.38e-06	0.00712063
ENSG00000149485	FADS1	1671	GTExv8.EUR.Nerve_Tibial	11	61829317	61829318	0.2084	rs174534	4.27	rs174555	0.172	-8.84	4.15109	421	421	susie	0.17	6.9e-20	-4.10871	3.98e-05	0.0290901
ENSG00000166912	MTMR10	2042	GTExv8.EUR.Nerve_Tibial	15	30991606	30991607	0.2368	rs1056118	-4.3	rs2959039	0.175	-8.94	3.92401	375	1	top1	0.17	3.4e-20	-3.924	8.71e-05	0.0430956
ENSG00000168631	DPCR1	957	GTExv8.EUR.Nerve_Tibial	6	30934522	30934523	0.1309	rs3819299	-5.77	rs2233956	0.0326	-4.37	4.1569	93	1	top1	0.033	8.5e-05	-4.1569	3.23e-05	0.0290901
ENSG00000196260	SFTA2	957	GTExv8.EUR.Nerve_Tibial	6	30955635	30955636	0.0776	rs3819299	-5.86	rs2233956	0.0316	-3.94	4.1569	96	1	top1	0.032	0.00011	-4.1569	3.23e-05	0.0290901
ENSG00000199332	Y_RNA	960	GTExv8.EUR.Nerve_Tibial	6	31402249	31402250	0.2962	rs3819299	-6.42	rs3093971	0.0243	4.96	1.8556	240	33	enet	0.17	1.4e-19	5.133	2.85e-07	0.0010811
ENSG00000204387	C6orf48	961	GTExv8.EUR.Nerve_Tibial	6	31834607	31834608	0.1488	rs3819299	-6.32	rs3749953	0.0947	-6.89	-4.643	239	1	top1	0.095	2.8e-11	4.643	3.43e-06	0.00650557
ENSG00000204520	MICA	960	GTExv8.EUR.Nerve_Tibial	6	31399783	31399784	0.7937	rs3819299	-6.42	rs2263316	0.159	8.38	1.3251	240	52	enet	0.39	9.3e-49	4.1026	4.09e-05	0.0290901
ENSG00000204644	ZFP57	954	GTExv8.EUR.Nerve_Tibial	6	29681109	29681110	0.5513	rs2747429	4.34	rs375984	0.544	15.45	4.3138	40	6	lasso	0.55	6.2e-78	4.1071	4.01e-05	0.0290901
ENSG00000227262	HCG4B	955	GTExv8.EUR.Nerve_Tibial	6	29926972	29926973	0.2698	rs2747429	4.34	rs2524005	0.0297	4.43	4.2947	39	35	enet	0.082	5.5e-10	4.8513	1.23e-06	0.00349935
ENSG00000236204	LINC01376	223	GTExv8.EUR.Nerve_Tibial	2	19346747	19346748	0.1284	rs6707044	7.63	rs6707044	0.0503	5.47	7.62939	558	558	susie	0.056	3.2e-07	7.6545	1.94e-14	2.20772e-10
ENSG00000240053	LY6G5B	961	GTExv8.EUR.Nerve_Tibial	6	31670166	31670167	0.3426	rs3819299	-6.53	rs521977	0.165	8.68	1.9771	242	41	enet	0.2	3.2e-23	4.4516	8.52e-06	0.0107731
ENSG00000244731	C4A	961	GTExv8.EUR.Nerve_Tibial	6	31982023	31982024	0.5005	rs2256965	-5.1	rs1150753	0.31	-11.94	4.3053	222	38	enet	0.38	3.6e-47	-4.5091	6.51e-06	0.00926048
ENSG00000270015	RP11-540B6.6	2042	GTExv8.EUR.Nerve_Tibial	15	30926513	30926514	0.1602	rs1056118	-4.3	rs7171208	0.136	-7.77	-4.29477	332	1	top1	0.14	9.6e-16	4.2948	1.75e-05	0.019915
ENSG00000277010	RP11-616M22.12	2103	GTExv8.EUR.Nerve_Tibial	16	1223638	1223639	0.1286	rs2745001	-3.96	rs8045185	-0.001158	3.04	-2.76708	445	445	susie	0.015	0.006	-4.08378	4.43e-05	0.0296549
ENSG00000279594	RP11-950C14.10	2004	GTExv8.EUR.Nerve_Tibial	14	75012850	75012851	0.0621	rs175490	3.81	rs2159904	0.035884	4.98	-3.37413	414	11	lasso	0.037	2.8e-05	-3.93681	8.26e-05	0.0427267
ENSG00000281831	HCP5B	955	GTExv8.EUR.Nerve_Tibial	6	29873782	29873783	0.6886	rs2747429	4.34	rs3129063	0.273	11	4.2549	40	24	enet	0.4	6.2e-50	4.1114	3.93e-05	0.0290901
ENSG00000030110	BAK1	969	GTExv8.EUR.Pituitary	6	33580292	33580293	0.2552	rs9277935	-5.26	rs210134	0.19	6.57	4.1795	495	1	top1	0.19	8.7e-12	4.17947	2.92e-05	0.0130378
ENSG00000111321	LTBR	1746	GTExv8.EUR.Pituitary	12	6375224	6375225	0.533	rs2364480	-7.07	rs2364480	0.301239	8.39	-7.0732	459	10	lasso	0.31	1.5e-19	-7.02982	2.07e-12	1.29396e-08
ENSG00000127952	STYXL1	1167	GTExv8.EUR.Pituitary	7	76048003	76048004	0.5248	rs3807880	4.29	rs11553096	0.319	8.49	-2.59836	307	307	susie	0.46	1.1e-30	-3.8444	0.000121	0.0328857
ENSG00000137312	FLOT1	956	GTExv8.EUR.Pituitary	6	30742732	30742733	0.2839	rs3130557	4.59	rs3130557	0.149	5.88	4.5925	77	1	top1	0.15	2.2e-09	4.59247	4.38e-06	0.00391134
ENSG00000137411	VARS2	957	GTExv8.EUR.Pituitary	6	30914204	30914205	0.3021	rs3819299	-5.77	rs1265048	0.0415	4.48	-2.8899	93	18	enet	0.095	2e-06	-4.85145	1.23e-06	0.00153775
ENSG00000149761	NUDT22	1673	GTExv8.EUR.Pituitary	11	64225940	64225941	0.2053	rs2186643	-4.68	rs11603042	-0.00144	-3.82	3.54681	343	343	susie	0.021	0.018	-4.0332	5.5e-05	0.0191003
ENSG00000177548	RABEP2	2127	GTExv8.EUR.Pituitary	16	28936510	28936511	0.0743	rs8049439	-4.13	rs40837	0.079612	4.7	-3.84633	185	3	lasso	0.086	6.3e-06	-3.84628	0.00012	0.0328857
ENSG00000178188	SH2B1	2127	GTExv8.EUR.Pituitary	16	28846599	28846600	0.0885	rs8049439	-4.13	rs11646653	0.076054	-5.12	-3.49875	183	183	susie	0.099	1.3e-06	3.85984	0.000113	0.0328857
ENSG00000196296	ATP2A1	2127	GTExv8.EUR.Pituitary	16	28878404	28878405	0.0789	rs8049439	-4.13	rs7189927	0.112906	5.35	-4.00947	183	1	top1	0.11	2.1e-07	-4.00947	6.09e-05	0.0191281
ENSG00000204257	HLA-DMA	968	GTExv8.EUR.Pituitary	6	32969093	32969094	0.1945	rs9277935	-5.26	rs2854275	0.0671	5.04	5.1968	286	4	lasso	0.092	2.8e-06	5.0921	3.54e-07	0.000737618
ENSG00000204301	NOTCH4	961	GTExv8.EUR.Pituitary	6	32224066	32224067	0.107	rs3749953	-4.64	rs3101018	0.0278	-4.21	4.0472	170	170	susie	0.068	5.5e-05	-4.06273	4.85e-05	0.0191003
ENSG00000204394	VARS	961	GTExv8.EUR.Pituitary	6	31795952	31795953	0.0799	rs3819299	-6.32	rs3101018	0.0143	3.71	4.0472	239	239	susie	0.048	0.00065	4.04269	5.28e-05	0.0191003
ENSG00000204516	MICB	961	GTExv8.EUR.Pituitary	6	31494880	31494881	0.2448	rs3819299	-6.56	rs2516412	0.119	5.54	4.1643	277	277	susie	0.13	3.6e-08	4.20322	2.63e-05	0.0126463
ENSG00000204520	MICA	960	GTExv8.EUR.Pituitary	6	31399783	31399784	0.5808	rs3819299	-6.42	rs2263316	0.00506	5.16	1.3251	240	58	enet	0.22	7e-14	4.90739	9.23e-07	0.00144242
ENSG00000204525	HLA-C	958	GTExv8.EUR.Pituitary	6	31272104	31272105	0.6961	rs3819299	-6.52	rs2523578	0.311	8.42	3.6744	205	205	susie	0.51	1.2e-35	4.28511	1.83e-05	0.00953278
ENSG00000204616	TRIM31	955_956	GTExv8.EUR.Pituitary	6	30113105	30113106	0.0453	rs2747429	4.34	rs375984	0.0434	-3.52	4.3138	40	1	top1	0.043	0.0011	-4.31379	1.6e-05	0.00909236
ENSG00000204644	ZFP57	954	GTExv8.EUR.Pituitary	6	29681109	29681110	0.5332	rs2747429	4.34	rs375984	0.549	10.96	4.3138	41	1	top1	0.55	1.2e-39	4.31379	1.6e-05	0.00909236
ENSG00000235663	SAPCD1-AS1	961	GTExv8.EUR.Pituitary	6	31765587	31765588	0.1417	rs3819299	-6.32	rs11969759	-0.00332	-3.54	-3.7202	240	9	lasso	0.026	0.0093	4.45652	8.33e-06	0.00650885
ENSG00000244731	C4A	961	GTExv8.EUR.Pituitary	6	31982023	31982024	0.3753	rs2256965	-5.1	rs497309	0.254	-7.63	4.2497	222	222	susie	0.27	5.5e-17	-4.66446	3.09e-06	0.00321926
ENSG00000250511	RP11-380D23.1	698	GTExv8.EUR.Pituitary	4	110519504	110519505	0.2544	rs6533530	17.92	rs1005594	0.032759	-3.77	2.33322	415	415	susie	0.056	0.00024	-6.55815	5.45e-11	1.7034e-07
ENSG00000250535	STK19B	961	GTExv8.EUR.Pituitary	6	32013269	32013270	0.6166	rs2256965	-5.1	rs17201431	0.0987	6.08	0.0076	189	35	enet	0.29	4.6e-18	-4.40174	1.07e-05	0.00743174
ENSG00000270015	RP11-540B6.6	2042	GTExv8.EUR.Pituitary	15	30926513	30926514	0.3384	rs1056118	-4.3	rs7171208	0.172	-6.26	-4.29477	331	331	susie	0.18	5.1e-11	4.00807	6.12e-05	0.0191281
ENSG00000272221	XXbac-BPG181B23.7	960	GTExv8.EUR.Pituitary	6	31395494	31395495	0.6357	rs3819299	-6.42	rs2263316	0.0906	5.38	1.3251	240	36	enet	0.25	1.2e-15	4.05735	4.96e-05	0.0191003
ENSG00000110011	DNAJC4	1673	GTExv8.EUR.Small_Intestine_Terminal_Ileum	11	64230686	64230687	0.2355	rs2186643	-4.68	rs2244625	0.068647	3.89	3.88554	343	1	top1	0.069	0.00099	3.8855	0.000102	0.0235008
ENSG00000126432	PRDX5	1673	GTExv8.EUR.Small_Intestine_Terminal_Ileum	11	64318087	64318088	0.1618	rs2186643	-4.68	rs2244625	0.000257	-3.98	3.88554	360	360	susie	0.054	0.0032	-3.9923	6.54e-05	0.0161445
ENSG00000137312	FLOT1	956	GTExv8.EUR.Small_Intestine_Terminal_Ileum	6	30742732	30742733	0.272	rs3130557	4.59	rs3130557	0.068595	4.36	4.59247	77	1	top1	0.069	0.001	4.59247	4.38e-06	0.00216247
ENSG00000145337	PYURF	680	GTExv8.EUR.Small_Intestine_Terminal_Ileum	4	88523501	88523502	0.2169	rs3733446	3.76	rs11722508	0.020106	-4.01	3.74886	402	25	enet	0.077	0.00052	-3.8404	0.000123	0.0250052
ENSG00000204305	AGER	961	GTExv8.EUR.Small_Intestine_Terminal_Ileum	6	32184323	32184324	0.175	rs3749953	-4.64	rs9271055	0.005715	-3.22	-0.88947	170	170	susie	0.028	0.027	4.43598	9.17e-06	0.00396144
ENSG00000204308	RNF5	961	GTExv8.EUR.Small_Intestine_Terminal_Ileum	6	32178353	32178354	0.163	rs3749953	-4.64	rs3101018	0.068608	-4.08	4.04718	170	170	susie	0.088	0.00021	-4.13501	3.55e-05	0.00965022
ENSG00000204520	MICA	960	GTExv8.EUR.Small_Intestine_Terminal_Ileum	6	31399783	31399784	0.696	rs3819299	-6.38	rs6919586	0.057241	-4.47	-2.90142	239	30	enet	0.27	3.9e-11	5.12151	3.03e-07	0.000261792
ENSG00000219392	ZNF602P	952	GTExv8.EUR.Small_Intestine_Terminal_Ileum	6	28115627	28115628	0.247	rs17312661	3.96	rs4713135	0.110138	-4.98	2.39247	453	55	enet	0.12	1.4e-05	-4.80861	1.52e-06	0.00087552
ENSG00000224796	RPL32P1	968	GTExv8.EUR.Small_Intestine_Terminal_Ileum	6	33079450	33079451	0.244	rs9277935	-5.26	rs2071025	0.116144	-5.01	-4.95061	329	329	susie	0.14	4.3e-06	5.00267	5.65e-07	0.000390528
ENSG00000228778	RP11-129J12.1	1579	GTExv8.EUR.Small_Intestine_Terminal_Ileum	10	99526947	99526948	0.309	rs10748784	-5.85	rs7095491	0.144237	5.38	-5.3022	435	435	susie	0.18	1.1e-07	-5.77583	7.66e-09	1.34093e-05
ENSG00000230795	HLA-K	955	GTExv8.EUR.Small_Intestine_Terminal_Ileum	6	29927177	29927178	0.238	rs2747429	4.34	rs3129063	0.178468	-6.36	4.25495	38	38	susie	0.25	1.9e-10	-4.37654	1.21e-05	0.0046464
ENSG00000231130	HLA-T	955	GTExv8.EUR.Small_Intestine_Terminal_Ileum	6	29896653	29896654	0.102	rs2747429	4.34	rs3129063	0.028802	-3.45	4.25495	38	1	top1	0.029	0.025	-4.25495	2.09e-05	0.0065664
ENSG00000237669	HCG4P3	955	GTExv8.EUR.Small_Intestine_Terminal_Ileum	6	30007115	30007116	0.224	rs2747429	4.34	rs3129063	0.162503	4.96	4.25495	38	1	top1	0.16	4.3e-07	4.25495	2.09e-05	0.0065664
ENSG00000244731	C4A	961	GTExv8.EUR.Small_Intestine_Terminal_Ileum	6	31982023	31982024	0.262	rs2256965	-5.1	rs3101018	0.184643	-5.68	4.04718	220	220	susie	0.21	7e-09	-4.12975	3.63e-05	0.00965022
ENSG00000250535	STK19B	961	GTExv8.EUR.Small_Intestine_Terminal_Ileum	6	32013269	32013270	0.403	rs2256965	-5.1	rs17201431	0.061023	4.29	0.0076	187	16	enet	0.23	9.5e-10	-3.84881	0.000119	0.0250052
ENSG00000257582	LINC01475	1579	GTExv8.EUR.Small_Intestine_Terminal_Ileum	10	99531176	99531177	0.206	rs10748784	-5.85	rs4409764	0.136233	5.18	-5.65647	435	435	susie	0.15	1.3e-06	-5.77349	7.76e-09	1.34093e-05
ENSG00000272221	XXbac-BPG181B23.7	960	GTExv8.EUR.Small_Intestine_Terminal_Ileum	6	31395494	31395495	0.779	rs3819299	-6.38	rs2596503	0.034365	4.93	0.18001	239	51	enet	0.46	1.3e-20	5.33571	9.52e-08	0.00010967
ENSG00000030110	BAK1	969	GTExv8.EUR.Stomach	6	33580292	33580293	0.2686	rs9277935	-5.26	rs210134	0.263827	8.39	4.1795	494	1	top1	0.26	4e-19	4.17947	2.92e-05	0.0110126
ENSG00000111321	LTBR	1746	GTExv8.EUR.Stomach	12	6375224	6375225	0.5477	rs2364480	-7.07	rs2364480	0.328	9.29	-7.0732	459	1	top1	0.33	2.6e-24	-7.0732	1.51e-12	7.9728e-09
ENSG00000119718	EIF2B2	2004	GTExv8.EUR.Stomach	14	75002910	75002911	0.2148	rs175490	3.81	rs13712	0.274421	-8.58	3.72482	414	414	susie	0.27	6e-20	-3.73938	0.000184	0.0388608
ENSG00000129245	FXR2	2181	GTExv8.EUR.Stomach	17	7614870	7614871	0.1238	rs727428	4.41	rs727428	0.085021	4.9	4.41	495	1	top1	0.085	1e-06	4.41001	1.03e-05	0.0108768
ENSG00000137312	FLOT1	956	GTExv8.EUR.Stomach	6	30742732	30742733	0.1372	rs3130557	4.59	rs3130557	0.021882	4.02	4.5925	77	1	top1	0.022	0.0097	4.59247	4.38e-06	0.0077088
ENSG00000149485	FADS1	1671	GTExv8.EUR.Stomach	11	61829317	61829318	0.1702	rs174534	4.27	rs174555	0.13707	-6.08	4.1511	422	1	top1	0.14	4.3e-10	-4.1511	3.31e-05	0.0116512
ENSG00000169925	BRD3	1480	GTExv8.EUR.Stomach	9	134068534	134068535	0.1901	rs11789898	3.17	rs10993907	0.011882	-3.61	2.57461	590	7	lasso	0.027	0.0049	-3.9215	8.8e-05	0.0244547
ENSG00000170745	KCNS3	222	GTExv8.EUR.Stomach	2	17877846	17877847	0.3104	rs2345089	4.05	rs12473301	0.122574	5.96	2.92408	509	31	enet	0.13	1.4e-09	4.3269	1.51e-05	0.0110126
ENSG00000176476	SGF29	2127	GTExv8.EUR.Stomach	16	28581054	28581055	0.2972	rs8049439	-4.13	rs151228	0.201748	-7.45	-3.69761	186	1	top1	0.2	1.6e-14	3.69761	0.000218	0.0426311
ENSG00000176998	HCG4	954	GTExv8.EUR.Stomach	6	29792435	29792436	0.1557	rs2747429	4.34	rs2524005	0.057454	-4.11	4.2947	41	1	top1	0.057	5.6e-05	-4.29474	1.75e-05	0.0110126
ENSG00000178188	SH2B1	2127	GTExv8.EUR.Stomach	16	28846599	28846600	0.0562	rs8049439	-4.13	rs8062405	0.066406	-4.55	-3.80132	181	181	susie	0.071	7.6e-06	3.81787	0.000135	0.0339429
ENSG00000180817	PPA1	1553	GTExv8.EUR.Stomach	10	70233910	70233911	0.3686	rs10823500	4.33	rs12355080	0.2647	8.48	3.49499	699	7	lasso	0.27	1e-19	3.79686	0.000147	0.03528
ENSG00000184110	EIF3C	2127	GTExv8.EUR.Stomach	16	28688557	28688558	0.0565	rs8049439	-4.13	rs7189927	0.033904	3.68	-4.00948	200	1	top1	0.034	0.0017	-4.00947	6.09e-05	0.0189148
ENSG00000196502	SULT1A1	2127	GTExv8.EUR.Stomach	16	28623624	28623625	0.1549	rs8049439	-4.13	rs480400	0.162958	-6.63	-3.70086	181	1	top1	0.16	7.9e-12	3.70086	0.000215	0.0426311
ENSG00000204228	HSD17B8	968	GTExv8.EUR.Stomach	6	33204641	33204642	0.2223	rs9277935	-5.26	rs973233	0.107952	5.96	3.9458	404	12	enet	0.12	1.1e-08	4.4396	9.01e-06	0.0108768
ENSG00000204444	APOM	961	GTExv8.EUR.Stomach	6	31655470	31655471	0.1018	rs3819299	-6.64	rs497309	0.087505	-4.97	4.2497	241	1	top1	0.088	7.1e-07	-4.24965	2.14e-05	0.0110126
ENSG00000204520	MICA	960	GTExv8.EUR.Stomach	6	31399783	31399784	0.6982	rs3819299	-6.47	rs6919586	0.081805	-6.29	-2.9014	239	30	enet	0.27	5.6e-20	4.72841	2.26e-06	0.0059664
ENSG00000204644	ZFP57	954	GTExv8.EUR.Stomach	6	29681109	29681110	0.6836	rs2747429	4.34	rs375984	0.538198	11.79	4.3138	41	33	enet	0.54	9e-46	4.1824	2.88e-05	0.0110126
ENSG00000228022	HCG20	957	GTExv8.EUR.Stomach	6	30766824	30766825	0.2254	rs3130557	4.59	rs2844623	0.01362	4.2	-3.0408	80	19	enet	0.051	0.00015	-3.76981	0.000163	0.03586
ENSG00000230795	HLA-K	955	GTExv8.EUR.Stomach	6	29927177	29927178	0.3079	rs2747429	4.34	rs375984	0.155148	-6.57	4.3138	40	40	susie	0.19	1.8e-13	-3.97626	7e-05	0.0205333
ENSG00000231130	HLA-T	955	GTExv8.EUR.Stomach	6	29896653	29896654	0.0743	rs2747429	4.34	rs3129063	0.044951	-4.1	4.2549	40	1	top1	0.045	0.00034	-4.25495	2.09e-05	0.0110126
ENSG00000235023	AP001626.2	2458	GTExv8.EUR.Stomach	21	42651243	42651244	0.1194	rs1539971	-3.74	rs915848	0.007914	-4.01	-3.46428	595	595	susie	0.0099	0.059	3.8529	0.000117	0.030888
ENSG00000237669	HCG4P3	955	GTExv8.EUR.Stomach	6	30007115	30007116	0.0912	rs2747429	4.34	rs3129063	0.040593	4.07	4.2549	40	1	top1	0.041	0.00064	4.25495	2.09e-05	0.0110126
ENSG00000240053	LY6G5B	961	GTExv8.EUR.Stomach	6	31670166	31670167	0.4835	rs3819299	-6.64	rs521977	0.063395	5.16	1.9771	241	46	enet	0.21	8.4e-15	4.225	2.39e-05	0.0110126
ENSG00000244731	C4A	961	GTExv8.EUR.Stomach	6	31982023	31982024	0.3114	rs2256965	-5.1	rs3101018	0.328035	-9.34	4.0472	221	14	enet	0.33	8e-25	-4.01849	5.86e-05	0.0189148
ENSG00000250535	STK19B	961	GTExv8.EUR.Stomach	6	32013269	32013270	0.6751	rs2256965	-5.1	rs17201431	0.184739	7.12	0.0076	188	41	enet	0.34	6e-25	-3.77619	0.000159	0.03586
ENSG00000270015	RP11-540B6.6	2042	GTExv8.EUR.Stomach	15	30926513	30926514	0.1819	rs1056118	-4.3	rs2959037	0.114354	-5.85	-4.1868	332	1	top1	0.11	1.3e-08	4.1868	2.83e-05	0.0110126
ENSG00000111728	ST8SIA1	1762	GTExv8.EUR.Whole_Blood	12	22437040	22437041	0.3559	rs28366051	-4.01	rs17700569	0.251	11.89	-3.76298	406	1	top1	0.25	4.9e-37	-3.76298	0.000168	0.0438209
ENSG00000112812	PRSS16	951	GTExv8.EUR.Whole_Blood	6	27247700	27247701	0.0715	rs4452638	4.24	rs6913660	0.0524	5.61	3.72311	335	1	top1	0.052	2.7e-08	3.7231	0.000197	0.0464427
ENSG00000119684	MLH3	2004	GTExv8.EUR.Whole_Blood	14	75051531	75051532	0.0279	rs175490	3.81	rs175071	0.036467	-4.84	3.78768	409	1	top1	0.036	3.3e-06	-3.7877	0.000152	0.0432183
ENSG00000119718	EIF2B2	2004	GTExv8.EUR.Whole_Blood	14	75002910	75002911	0.1639	rs175490	3.81	rs175040	0.202206	-10.92	3.71787	413	413	susie	0.21	1.7e-30	-3.7217	0.000198	0.0464427
ENSG00000127948	POR	1167	GTExv8.EUR.Whole_Blood	7	75899199	75899200	0.0909	rs3807880	4.29	rs867973	0.0685	6.69	4.13383	314	314	susie	0.074	3.6e-11	4.12	3.8e-05	0.0219477
ENSG00000127952	STYXL1	1167	GTExv8.EUR.Whole_Blood	7	76048003	76048004	0.4665	rs3807880	4.29	rs11553096	0.458	15.99	-2.59836	317	317	susie	0.5	5e-86	-3.7	0.000212	0.0464427
ENSG00000133895	MEN1	1673	GTExv8.EUR.Whole_Blood	11	64811293	64811294	0.0664	rs547066	-4.12	rs1143937	0.05655	6.81	-3.63888	341	341	susie	0.06	2.5e-09	-3.94089	8.12e-05	0.0312659
ENSG00000137411	VARS2	957	GTExv8.EUR.Whole_Blood	6	30914204	30914205	0.3079	rs3819299	-5.77	rs3130557	0.0257	-5.82	4.59247	93	30	enet	0.12	1.6e-17	-4.762	1.92e-06	0.00517504
ENSG00000149743	TRPT1	1673	GTExv8.EUR.Whole_Blood	11	64225869	64225870	0.0492	rs2186643	-4.68	rs2282492	0.032817	4.98	3.57133	343	343	susie	0.035	4.8e-06	3.8448	0.000121	0.0391362
ENSG00000162817	C1orf115	170	GTExv8.EUR.Whole_Blood	1	220689844	220689845	0.0791	rs3738182	-9.466	rs427216	0.0211	4.93	1.69647	406	20	enet	0.04	1.2e-06	4.42383	9.7e-06	0.0104107
ENSG00000166278	C2	961	GTExv8.EUR.Whole_Blood	6	31897784	31897785	0.0609	rs2256965	-5.1	rs497309	0.0122	4.1	4.24965	226	43	enet	0.028	3.7e-05	4.8206	1.43e-06	0.00517504
ENSG00000166908	PIP4K2C	1794	GTExv8.EUR.Whole_Blood	12	57591173	57591174	0.041	rs7313599	4.15	rs7313599	0.0409	5.01	4.14779	338	7	enet	0.048	1e-07	3.94167	8.09e-05	0.0312659
ENSG00000168488	ATXN2L	2127	GTExv8.EUR.Whole_Blood	16	28824137	28824138	0.0921	rs8049439	-4.13	rs2008514	0.0805	-6.98	-3.69473	181	1	top1	0.081	5.1e-12	3.69473	0.00022	0.0464427
ENSG00000170439	METTL7B	1793	GTExv8.EUR.Whole_Blood	12	55681545	55681546	0.7079	rs10444560	-3.44	rs6581077	0.114	8.11	-2.98104	311	311	susie	0.33	8.8e-50	-3.69071	0.000224	0.0464427
ENSG00000173145	NOC3L	1574	GTExv8.EUR.Whole_Blood	10	94362958	94362959	0.031	rs7919320	4.69	rs12258052	0.0163	4.3	4.59473	331	1	top1	0.016	0.0015	4.59473	4.33e-06	0.00700248
ENSG00000178188	SH2B1	2127	GTExv8.EUR.Whole_Blood	16	28846599	28846600	0.0227	rs8049439	-4.13	rs8062405	0.0142	-3.97	-3.80131	182	1	top1	0.014	0.0028	3.80131	0.000144	0.0431253
ENSG00000178952	TUFM	2127	GTExv8.EUR.Whole_Blood	16	28846407	28846408	0.3766	rs8049439	-4.13	rs8049439	0.574	18.02	-4.13088	182	35	enet	0.58	6.3e-107	-3.77247	0.000162	0.0436644
ENSG00000180817	PPA1	1553	GTExv8.EUR.Whole_Blood	10	70233910	70233911	0.3021	rs10823500	4.33	rs12355080	0.249	11.94	3.49499	699	699	susie	0.29	1.1e-43	4.01464	5.95e-05	0.0278518
ENSG00000184110	EIF3C	2127	GTExv8.EUR.Whole_Blood	16	28688557	28688558	0.0436	rs8049439	-4.13	rs149299	0.0358	5.35	-3.34655	201	201	susie	0.036	3.9e-06	-3.78212	0.000155	0.0432183
ENSG00000188603	CLN3	2127	GTExv8.EUR.Whole_Blood	16	28495097	28495098	0.1578	rs8049439	-4.13	rs151228	0.107	-7.79	-3.69761	214	1	top1	0.11	1.4e-15	3.69761	0.000218	0.0464427
ENSG00000196296	ATP2A1	2127	GTExv8.EUR.Whole_Blood	16	28878404	28878405	0.0292	rs8049439	-4.13	rs12325113	0.0145	3.89	-3.71713	182	182	susie	0.017	0.001	-3.84574	0.00012	0.0391362
ENSG00000196735	HLA-DQA1	965	GTExv8.EUR.Whole_Blood	6	32628178	32628179	0.4894	rs2071554	5.15	rs1063355	0.3	13.17	-2.48129	220	25	enet	0.32	6.5e-49	-3.7075	0.000209	0.0464427
ENSG00000197165	SULT1A2	2127	GTExv8.EUR.Whole_Blood	16	28597108	28597109	0.3913	rs8049439	-4.13	rs3859172	0.585	18.04	-3.5228	186	29	enet	0.6	8.3e-112	-3.72169	0.000198	0.0464427
ENSG00000204257	HLA-DMA	968	GTExv8.EUR.Whole_Blood	6	32969093	32969094	0.0679	rs9277935	-5.26	rs2854275	0.0154	4.69	5.19681	286	10	enet	0.019	0.00063	6.0171	1.78e-09	1.43931e-05
ENSG00000204301	NOTCH4	961	GTExv8.EUR.Whole_Blood	6	32224066	32224067	0.218	rs3749953	-4.64	rs11969759	0.0918	7.42	-3.72019	170	32	enet	0.11	1.5e-16	-4.035	5.46e-05	0.0275935
ENSG00000204386	NEU1	961	GTExv8.EUR.Whole_Blood	6	31862905	31862906	0.0329	rs2256965	-5.1	rs3117575	0.0191	-4.46	3.96384	226	226	susie	0.026	7.7e-05	-3.9644	7.36e-05	0.0312659
ENSG00000204428	LY6G5C	961	GTExv8.EUR.Whole_Blood	6	31684039	31684040	0.6279	rs3819299	-6.53	rs1144709	0.276	-12.44	-1.73188	242	242	susie	0.37	1e-57	4.2414	2.22e-05	0.0149591
ENSG00000204472	AIF1	961	GTExv8.EUR.Whole_Blood	6	31615183	31615184	0.0964	rs3819299	-6.43	rs6905572	0.0121	-4.37	-4.63201	294	36	enet	0.026	7.6e-05	4.6348	3.57e-06	0.00700248
ENSG00000204644	ZFP57	954	GTExv8.EUR.Whole_Blood	6	29681109	29681110	0.6407	rs2747429	4.34	rs375984	0.605	18.38	4.31379	38	33	enet	0.62	5.3e-119	4.4112	1.03e-05	0.0104107
ENSG00000204681	GABBR1	953_954	GTExv8.EUR.Whole_Blood	6	29633975	29633976	0.0565	rs2747429	4.34	rs375984	0.0787	6.9	4.31379	38	1	top1	0.079	8.9e-12	4.3138	1.6e-05	0.0142314
ENSG00000204954	C12orf73	1834	GTExv8.EUR.Whole_Blood	12	103965707	103965708	0.0603	rs10861031	3.18	rs10861147	0.0151	-4.29	2.92001	634	18	enet	0.016	0.0016	-4.0698	4.71e-05	0.02539
ENSG00000224796	RPL32P1	968	GTExv8.EUR.Whole_Blood	6	33079450	33079451	0.096	rs9277935	-5.26	rs9277935	0.031	-5.33	-5.25597	329	329	susie	0.042	5.9e-07	4.5206	6.17e-06	0.0083151
ENSG00000231852	CYP21A2	961	GTExv8.EUR.Whole_Blood	6	32038264	32038265	0.2037	rs2256965	-5.1	rs1150753	0.116	8.1	4.3053	189	20	enet	0.15	3.8e-21	4.1217	3.76e-05	0.0219477
ENSG00000237669	HCG4P3	955	GTExv8.EUR.Whole_Blood	6	30007115	30007116	0.0551	rs2747429	4.34	rs3129063	0.0449	5.21	4.25495	37	1	top1	0.045	2.6e-07	4.2549	2.09e-05	0.0149591
ENSG00000238024	DDX39BP2	955	GTExv8.EUR.Whole_Blood	6	29993208	29993209	0.0936	rs2747429	4.34	rs375984	0.0168	4.6	4.31379	37	37	susie	0.044	3.6e-07	3.833	0.000127	0.039497
ENSG00000240053	LY6G5B	961	GTExv8.EUR.Whole_Blood	6	31670166	31670167	0.2435	rs3819299	-6.53	rs1144709	0.056	-7.22	-1.73188	242	13	enet	0.12	8.6e-17	3.9251	8.67e-05	0.0318662
ENSG00000244731	C4A	961	GTExv8.EUR.Whole_Blood	6	31982023	31982024	0.2546	rs2256965	-5.1	rs1150753	0.242	-11.68	4.3053	222	222	susie	0.27	4.3e-40	-4.2939	1.76e-05	0.0142314
ENSG00000272468	RP1-86C11.7	951	GTExv8.EUR.Whole_Blood	6	27123220	27123221	0.0583	rs4452638	4.24	rs4452638	-0.0013	-3.28	4.24228	321	14	enet	0.00041	0.27	-3.8866	0.000102	0.0358597
ENSG00000281831	HCP5B	955	GTExv8.EUR.Whole_Blood	6	29873782	29873783	0.472	rs2747429	4.34	rs3129063	0.178	10.06	4.25495	38	20	enet	0.27	1.2e-39	4.005	6.2e-05	0.0278518
The results of TWAS of MDD
ID	genesymbol	LOC	PANEL	CHR	P0	P1	HSQ	BEST.GWAS.ID	BEST.GWAS.Z	EQTL.ID	EQTL.R2	EQTL.Z	EQTL.GWAS.Z	NSNP	NWGT	MODEL	MODELCV.R2	MODELCV.PV	TWAS.Z	TWAS.P	FDR_P
ENSG00000111728	ST8SIA1	1762	GTExv8.EUR.Whole_Blood	12	22437040	22437041	0.3559	rs28366051	-4.01	rs17700569	0.251	11.89	-3.76298	406	1	top1	0.25	4.9e-37	-3.76298	0.000168	0.0438209
ENSG00000112812	PRSS16	951	GTExv8.EUR.Whole_Blood	6	27247700	27247701	0.0715	rs4452638	4.24	rs6913660	0.0524	5.61	3.72311	335	1	top1	0.052	2.7e-08	3.7231	0.000197	0.0464427
ENSG00000119684	MLH3	2004	GTExv8.EUR.Whole_Blood	14	75051531	75051532	0.0279	rs175490	3.81	rs175071	0.036467	-4.84	3.78768	409	1	top1	0.036	3.3e-06	-3.7877	0.000152	0.0432183
ENSG00000119718	EIF2B2	2004	GTExv8.EUR.Whole_Blood	14	75002910	75002911	0.1639	rs175490	3.81	rs175040	0.202206	-10.92	3.71787	413	413	susie	0.21	1.7e-30	-3.7217	0.000198	0.0464427
ENSG00000127948	POR	1167	GTExv8.EUR.Whole_Blood	7	75899199	75899200	0.0909	rs3807880	4.29	rs867973	0.0685	6.69	4.13383	314	314	susie	0.074	3.6e-11	4.12	3.8e-05	0.0219477
ENSG00000127952	STYXL1	1167	GTExv8.EUR.Whole_Blood	7	76048003	76048004	0.4665	rs3807880	4.29	rs11553096	0.458	15.99	-2.59836	317	317	susie	0.5	5e-86	-3.7	0.000212	0.0464427
ENSG00000133895	MEN1	1673	GTExv8.EUR.Whole_Blood	11	64811293	64811294	0.0664	rs547066	-4.12	rs1143937	0.05655	6.81	-3.63888	341	341	susie	0.06	2.5e-09	-3.94089	8.12e-05	0.0312659
ENSG00000137411	VARS2	957	GTExv8.EUR.Whole_Blood	6	30914204	30914205	0.3079	rs3819299	-5.77	rs3130557	0.0257	-5.82	4.59247	93	30	enet	0.12	1.6e-17	-4.762	1.92e-06	0.00517504
ENSG00000149743	TRPT1	1673	GTExv8.EUR.Whole_Blood	11	64225869	64225870	0.0492	rs2186643	-4.68	rs2282492	0.032817	4.98	3.57133	343	343	susie	0.035	4.8e-06	3.8448	0.000121	0.0391362
ENSG00000162817	C1orf115	170	GTExv8.EUR.Whole_Blood	1	220689844	220689845	0.0791	rs3738182	-9.466	rs427216	0.0211	4.93	1.69647	406	20	enet	0.04	1.2e-06	4.42383	9.7e-06	0.0104107
ENSG00000166278	C2	961	GTExv8.EUR.Whole_Blood	6	31897784	31897785	0.0609	rs2256965	-5.1	rs497309	0.0122	4.1	4.24965	226	43	enet	0.028	3.7e-05	4.8206	1.43e-06	0.00517504
ENSG00000166908	PIP4K2C	1794	GTExv8.EUR.Whole_Blood	12	57591173	57591174	0.041	rs7313599	4.15	rs7313599	0.0409	5.01	4.14779	338	7	enet	0.048	1e-07	3.94167	8.09e-05	0.0312659
ENSG00000168488	ATXN2L	2127	GTExv8.EUR.Whole_Blood	16	28824137	28824138	0.0921	rs8049439	-4.13	rs2008514	0.0805	-6.98	-3.69473	181	1	top1	0.081	5.1e-12	3.69473	0.00022	0.0464427
ENSG00000170439	METTL7B	1793	GTExv8.EUR.Whole_Blood	12	55681545	55681546	0.7079	rs10444560	-3.44	rs6581077	0.114	8.11	-2.98104	311	311	susie	0.33	8.8e-50	-3.69071	0.000224	0.0464427
ENSG00000173145	NOC3L	1574	GTExv8.EUR.Whole_Blood	10	94362958	94362959	0.031	rs7919320	4.69	rs12258052	0.0163	4.3	4.59473	331	1	top1	0.016	0.0015	4.59473	4.33e-06	0.00700248
ENSG00000178188	SH2B1	2127	GTExv8.EUR.Whole_Blood	16	28846599	28846600	0.0227	rs8049439	-4.13	rs8062405	0.0142	-3.97	-3.80131	182	1	top1	0.014	0.0028	3.80131	0.000144	0.0431253
ENSG00000178952	TUFM	2127	GTExv8.EUR.Whole_Blood	16	28846407	28846408	0.3766	rs8049439	-4.13	rs8049439	0.574	18.02	-4.13088	182	35	enet	0.58	6.3e-107	-3.77247	0.000162	0.0436644
ENSG00000180817	PPA1	1553	GTExv8.EUR.Whole_Blood	10	70233910	70233911	0.3021	rs10823500	4.33	rs12355080	0.249	11.94	3.49499	699	699	susie	0.29	1.1e-43	4.01464	5.95e-05	0.0278518
ENSG00000184110	EIF3C	2127	GTExv8.EUR.Whole_Blood	16	28688557	28688558	0.0436	rs8049439	-4.13	rs149299	0.0358	5.35	-3.34655	201	201	susie	0.036	3.9e-06	-3.78212	0.000155	0.0432183
ENSG00000188603	CLN3	2127	GTExv8.EUR.Whole_Blood	16	28495097	28495098	0.1578	rs8049439	-4.13	rs151228	0.107	-7.79	-3.69761	214	1	top1	0.11	1.4e-15	3.69761	0.000218	0.0464427
ENSG00000196296	ATP2A1	2127	GTExv8.EUR.Whole_Blood	16	28878404	28878405	0.0292	rs8049439	-4.13	rs12325113	0.0145	3.89	-3.71713	182	182	susie	0.017	0.001	-3.84574	0.00012	0.0391362
ENSG00000196735	HLA-DQA1	965	GTExv8.EUR.Whole_Blood	6	32628178	32628179	0.4894	rs2071554	5.15	rs1063355	0.3	13.17	-2.48129	220	25	enet	0.32	6.5e-49	-3.7075	0.000209	0.0464427
ENSG00000197165	SULT1A2	2127	GTExv8.EUR.Whole_Blood	16	28597108	28597109	0.3913	rs8049439	-4.13	rs3859172	0.585	18.04	-3.5228	186	29	enet	0.6	8.3e-112	-3.72169	0.000198	0.0464427
ENSG00000204257	HLA-DMA	968	GTExv8.EUR.Whole_Blood	6	32969093	32969094	0.0679	rs9277935	-5.26	rs2854275	0.0154	4.69	5.19681	286	10	enet	0.019	0.00063	6.0171	1.78e-09	1.43931e-05
ENSG00000204301	NOTCH4	961	GTExv8.EUR.Whole_Blood	6	32224066	32224067	0.218	rs3749953	-4.64	rs11969759	0.0918	7.42	-3.72019	170	32	enet	0.11	1.5e-16	-4.035	5.46e-05	0.0275935
ENSG00000204386	NEU1	961	GTExv8.EUR.Whole_Blood	6	31862905	31862906	0.0329	rs2256965	-5.1	rs3117575	0.0191	-4.46	3.96384	226	226	susie	0.026	7.7e-05	-3.9644	7.36e-05	0.0312659
ENSG00000204428	LY6G5C	961	GTExv8.EUR.Whole_Blood	6	31684039	31684040	0.6279	rs3819299	-6.53	rs1144709	0.276	-12.44	-1.73188	242	242	susie	0.37	1e-57	4.2414	2.22e-05	0.0149591
ENSG00000204472	AIF1	961	GTExv8.EUR.Whole_Blood	6	31615183	31615184	0.0964	rs3819299	-6.43	rs6905572	0.0121	-4.37	-4.63201	294	36	enet	0.026	7.6e-05	4.6348	3.57e-06	0.00700248
ENSG00000204644	ZFP57	954	GTExv8.EUR.Whole_Blood	6	29681109	29681110	0.6407	rs2747429	4.34	rs375984	0.605	18.38	4.31379	38	33	enet	0.62	5.3e-119	4.4112	1.03e-05	0.0104107
ENSG00000204681	GABBR1	953_954	GTExv8.EUR.Whole_Blood	6	29633975	29633976	0.0565	rs2747429	4.34	rs375984	0.0787	6.9	4.31379	38	1	top1	0.079	8.9e-12	4.3138	1.6e-05	0.0142314
ENSG00000204954	C12orf73	1834	GTExv8.EUR.Whole_Blood	12	103965707	103965708	0.0603	rs10861031	3.18	rs10861147	0.0151	-4.29	2.92001	634	18	enet	0.016	0.0016	-4.0698	4.71e-05	0.02539
ENSG00000224796	RPL32P1	968	GTExv8.EUR.Whole_Blood	6	33079450	33079451	0.096	rs9277935	-5.26	rs9277935	0.031	-5.33	-5.25597	329	329	susie	0.042	5.9e-07	4.5206	6.17e-06	0.0083151
ENSG00000231852	CYP21A2	961	GTExv8.EUR.Whole_Blood	6	32038264	32038265	0.2037	rs2256965	-5.1	rs1150753	0.116	8.1	4.3053	189	20	enet	0.15	3.8e-21	4.1217	3.76e-05	0.0219477
ENSG00000237669	HCG4P3	955	GTExv8.EUR.Whole_Blood	6	30007115	30007116	0.0551	rs2747429	4.34	rs3129063	0.0449	5.21	4.25495	37	1	top1	0.045	2.6e-07	4.2549	2.09e-05	0.0149591
ENSG00000238024	DDX39BP2	955	GTExv8.EUR.Whole_Blood	6	29993208	29993209	0.0936	rs2747429	4.34	rs375984	0.0168	4.6	4.31379	37	37	susie	0.044	3.6e-07	3.833	0.000127	0.039497
ENSG00000240053	LY6G5B	961	GTExv8.EUR.Whole_Blood	6	31670166	31670167	0.2435	rs3819299	-6.53	rs1144709	0.056	-7.22	-1.73188	242	13	enet	0.12	8.6e-17	3.9251	8.67e-05	0.0318662
ENSG00000244731	C4A	961	GTExv8.EUR.Whole_Blood	6	31982023	31982024	0.2546	rs2256965	-5.1	rs1150753	0.242	-11.68	4.3053	222	222	susie	0.27	4.3e-40	-4.2939	1.76e-05	0.0142314
ENSG00000272468	RP1-86C11.7	951	GTExv8.EUR.Whole_Blood	6	27123220	27123221	0.0583	rs4452638	4.24	rs4452638	-0.0013	-3.28	4.24228	321	14	enet	0.00041	0.27	-3.8866	0.000102	0.0358597
ENSG00000281831	HCP5B	955	GTExv8.EUR.Whole_Blood	6	29873782	29873783	0.472	rs2747429	4.34	rs3129063	0.178	10.06	4.25495	38	20	enet	0.27	1.2e-39	4.005	6.2e-05	0.0278518
ENSG00000186470	BTN3A2	950	GTExv8.EUR.Brain_Amygdala	6	26365158	26365159	0.583	rs3799380	-4.79	rs9366653	0.30386	-6.28	-4.539	545	25	lasso	0.33	4.5e-12	4.365	1.27e-05	0.0329692
ENSG00000189298	ZKSCAN3	952	GTExv8.EUR.Brain_Amygdala	6	28349913	28349914	0.156	rs853679	-5.33	rs1233708	0.01984	-3.8	-4	362	362	susie	0.049	0.0088	4.169	3.06e-05	0.0397188
ENSG00000282876	RP1-138B7.7	2406	GTExv8.EUR.Brain_Amygdala	20	43590595	43590596	0.3	rs6030655	4.441	rs6073142	-0.00852	3.53	-0.8396	487	487	susie	0.018	0.078	-4.042	5.3e-05	0.0458627
ENSG00000014824	SLC30A9	642	GTExv8.EUR.Brain_Anterior_cingulate_cortex_BA24	4	41990471	41990472	0.19	rs4619931	-5	rs4861163	0.01	3.94	-4.7207	423	1	top1	0.01	0.13	-4.72074	2.35e-06	0.008084
ENSG00000106392	C1GALT1	1103	GTExv8.EUR.Brain_Anterior_cingulate_cortex_BA24	7	7156933	7156934	0.7728	rs1047763	4.03	rs4415231	0.156	5.86	3.7142	457	457	susie	0.18	2.3e-07	4.16305	3.14e-05	0.0360053
ENSG00000225399	RP11-3B7.1	464	GTExv8.EUR.Brain_Anterior_cingulate_cortex_BA24	3	49260084	49260085	0.1386	rs2029591	3.88	rs4955420	0.031407	-4.11	3.2024	271	29	enet	0.1	7.8e-05	-4.1805	2.91e-05	0.0360053
ENSG00000014824	SLC30A9	642	GTExv8.EUR.Brain_Caudate_basal_ganglia	4	41990471	41990472	0.1963	rs4619931	-5	rs1507086	0.157	6.16	-4.2499	419	419	susie	0.17	6.9e-09	-4.71959	2.36e-06	0.0118543
ENSG00000197062	ZSCAN26	952	GTExv8.EUR.Brain_Caudate_basal_ganglia	6	28267009	28267010	0.3158	rs853679	-5.33	rs13408	0.14684	-6.43	-2.8025	401	35	enet	0.23	2.7e-11	4.5138	6.37e-06	0.0159983
ENSG00000100714	MTHFD1	1995	GTExv8.EUR.Brain_Cerebellar_Hemisphere	14	64388030	64388031	0.233	rs1256112	-4.89	rs1152590	0.05599	-4.38	4.522	499	1	top1	0.056	0.0017	-4.522	6.13e-06	0.00745776
ENSG00000106392	C1GALT1	1103	GTExv8.EUR.Brain_Cerebellar_Hemisphere	7	7156933	7156934	0.6128	rs1047763	4.03	rs7780273	0.299483	7.44	3.3193	463	13	lasso	0.34	6.3e-16	4.0616	4.87e-05	0.0329158
ENSG00000112812	PRSS16	951	GTExv8.EUR.Brain_Cerebellar_Hemisphere	6	27247700	27247701	0.4376	rs6904071	-4.86	rs6913660	0.12241	5.75	-4.667	336	8	lasso	0.19	8.6e-09	-4.621	3.82e-06	0.00644798
ENSG00000137185	ZSCAN9	952	GTExv8.EUR.Brain_Cerebellar_Hemisphere	6	28224885	28224886	0.1607	rs853679	-5.33	rs13218875	0.03715	3.53	-3.941	432	1	top1	0.037	0.0089	-3.941	8.12e-05	0.0411616
ENSG00000137338	PGBD1	952	GTExv8.EUR.Brain_Cerebellar_Hemisphere	6	28281571	28281572	0.1615	rs853679	-5.33	rs9468287	0.08961	4.7	-3.925	407	407	susie	0.11	1.3e-05	-4.599	4.24e-06	0.00644798
ENSG00000164946	FREM1	1389_1390	GTExv8.EUR.Brain_Cerebellar_Hemisphere	9	14910994	14910995	0.6034	rs7044651	-3.62	rs10810269	0.024875	-4.66	-2.9307	698	13	enet	0.084	0.00014	4.46848	7.88e-06	0.00798901
ENSG00000166170	BAG5	2029	GTExv8.EUR.Brain_Cerebellar_Hemisphere	14	103562830	103562831	0.257	rs2296483	-4.25	rs11625397	0.12321	-5.32	-4.1806	357	357	susie	0.14	5.4e-07	4.1212	3.77e-05	0.0301869
ENSG00000198315	ZKSCAN8	952	GTExv8.EUR.Brain_Cerebellar_Hemisphere	6	28141909	28141910	0.281	rs853679	-5.33	rs1233704	0.17355	-5.57	-3.879	457	1	top1	0.17	3.4e-08	3.879	0.000105	0.0456225
ENSG00000203697	CAPN8	174	GTExv8.EUR.Brain_Cerebellar_Hemisphere	1	223665733	223665734	0.4193	rs12132899	-4.207	rs12137025	0.291248	7.05	-4.10929	394	1	top1	0.29	1.8e-13	-4.10929	3.97e-05	0.0301869
ENSG00000204789	ZNF204P	952	GTExv8.EUR.Brain_Cerebellar_Hemisphere	6	27360220	27360221	0.3154	rs6904071	-4.86	rs6938943	0.17477	5.48	-4.021	386	1	top1	0.17	3.1e-08	-4.021	5.78e-05	0.0351597
ENSG00000227207	RPL31P12	62	GTExv8.EUR.Brain_Cerebellar_Hemisphere	1	72301471	72301472	0.5907	rs2012697	-5.307	rs3101336	0.502936	8.94	-5.25326	313	313	susie	0.5	1.4e-25	-5.27454	1.33e-07	0.000809039
ENSG00000235570	LINC00533	952	GTExv8.EUR.Brain_Cerebellar_Hemisphere	6	28649065	28649066	0.1439	rs853679	-5.33	rs10456362	0.00459	3.43	-4.605	219	219	susie	0.027	0.022	-4.68	2.87e-06	0.00644798
ENSG00000258851	RP11-894P9.2	2029	GTExv8.EUR.Brain_Cerebellar_Hemisphere	14	103553420	103553421	0.135	rs2296483	-4.25	rs10129426	0.04282	4.04	-3.3584	357	9	enet	0.059	0.0012	-3.9963	6.44e-05	0.0356132
ENSG00000279742	RP11-700A24.1	1691	GTExv8.EUR.Brain_Cerebellar_Hemisphere	11	85854942	85854943	0.233	rs12271536	-4.37	rs11826218	0.191102	-5.86	-4.17238	379	379	susie	0.21	9.5e-10	3.91521	9.03e-05	0.0422535
ENSG00000014824	SLC30A9	642	GTExv8.EUR.Brain_Cortex	4	41990471	41990472	0.1971	rs4619931	-5	rs1507086	0.105669	5.53	-4.2499	424	424	susie	0.12	6.1e-07	-4.8435	1.28e-06	0.00715136
ENSG00000107771	CCSER2	1565	GTExv8.EUR.Brain_Cortex	10	84328585	84328586	0.206	rs3814205	3.94	rs12763546	0.02056	-3.66	1.49038	526	526	susie	0.078	7.6e-05	-4.10671	4.01e-05	0.0448077
ENSG00000166166	TRMT61A	2029	GTExv8.EUR.Brain_Cortex	14	103529183	103529184	0.1444	rs2296483	-4.25	rs11625397	0.033719	-4.22	-4.1806	351	15	enet	0.084	4.2e-05	4.379	1.19e-05	0.0221618
ENSG00000227258	SMIM2-AS1	1887	GTExv8.EUR.Brain_Cortex	13	44110450	44110451	0.5045	rs17600078	4.25	rs7981575	0.24389	7.17	3.0153	486	49	enet	0.32	6.1e-17	4.4171	1e-05	0.0221618
ENSG00000279742	RP11-700A24.1	1691	GTExv8.EUR.Brain_Cortex	11	85854942	85854943	0.2758	rs12271536	-4.37	rs1445500	0.151599	-6.05	-3.9578	379	379	susie	0.18	9.6e-10	4.11975	3.79e-05	0.0448077
ENSG00000137185	ZSCAN9	952	GTExv8.EUR.Brain_Hippocampus	6	28224885	28224886	0.212	rs853679	-5.33	rs16893970	0.00476	-4	1.4922	432	432	susie	0.071	0.00055	-4.5804	4.64e-06	0.0164256
ENSG00000189298	ZKSCAN3	952	GTExv8.EUR.Brain_Hippocampus	6	28349913	28349914	0.15	rs853679	-5.33	rs9468317	0.06438	-4.41	-4.0773	374	374	susie	0.076	0.00038	4.1916	2.77e-05	0.049029
ENSG00000014824	SLC30A9	642	GTExv8.EUR.Brain_Hypothalamus	4	41990471	41990472	0.262	rs4619931	-5	rs6447132	0.127681	5.37	-4.0776	423	423	susie	0.16	1.1e-07	-4.27489	1.91e-05	0.0337401
ENSG00000196396	PTPN1	2412	GTExv8.EUR.Brain_Hypothalamus	20	50510320	50510321	0.2576	rs718050	-5.12	rs718050	0.105029	4.69	-5.1198	442	1	top1	0.11	2.2e-05	-5.1198	3.06e-07	0.0010811
ENSG00000014824	SLC30A9	642	GTExv8.EUR.Brain_Nucleus_accumbens_basal_ganglia	4	41990471	41990472	0.299	rs4619931	-5	rs4377621	0.205785	6.58	-4.942	424	424	susie	0.22	2.6e-11	-4.69978	2.6e-06	0.0129194
ENSG00000197062	ZSCAN26	952	GTExv8.EUR.Brain_Nucleus_accumbens_basal_ganglia	6	28267009	28267010	0.255	rs853679	-5.33	rs1778484	0.23247	-6.95	-3.2105	412	23	enet	0.26	9.7e-14	4.2717	1.94e-05	0.0481993
ENSG00000014824	SLC30A9	642	GTExv8.EUR.Brain_Substantia_nigra	4	41990471	41990472	0.355	rs4619931	-5	rs1507086	0.079598	4.56	-4.2499	422	422	susie	0.16	2.9e-05	-4.8692	1.12e-06	0.00252224
ENSG00000219392	ZNF602P	952	GTExv8.EUR.Brain_Substantia_nigra	6	28115627	28115628	0.255	rs853679	-5.33	rs200994	0.14939	-5.06	-3.2657	476	17	lasso	0.24	1e-07	4.0696	4.71e-05	0.0305146
ENSG00000228223	HCG11	951	GTExv8.EUR.Brain_Substantia_nigra	6	26523449	26523450	0.308	rs3799380	-4.79	rs13195509	0.14639	-4.02	-4.1335	476	1	top1	0.15	5.1e-05	4.1335	3.57e-05	0.0305146
ENSG00000235109	ZSCAN31	952	GTExv8.EUR.Brain_Substantia_nigra	6	28356270	28356271	0.477	rs853679	-5.33	rs149901	0.22128	5.57	-4.0469	384	17	lasso	0.39	2.2e-12	-4.0367	5.42e-05	0.0305146
MTHFD1				14	64854758	64926725	0.0676	rs1256112	-4.89	rs1256093	0.059234	5.46	-4.3366	531	1	top1	0.059	9.6e-08	-4.3366	1.45e-05	0.0390485
SLC30A9				4	41992522	42089551	0.1702	rs4619931	-5	rs4619931	0.17343	8.99	-5.0004	457	457	bslmm	0.18	4.5e-21	-4.63487	3.57e-06	0.019228
ENSG00000106392	C1GALT1	1103	GTExv8.EUR.Esophagus_Gastroesophageal_Junction	7	7156933	7156934	0.4127	rs1047763	4.03	rs13226913	0.2642	8.9	3.56664	467	467	susie	0.33	9.6e-26	4.10978	3.96e-05	0.0425548
ENSG00000164068	RNF123	464	GTExv8.EUR.Esophagus_Gastroesophageal_Junction	3	49689501	49689502	0.1538	rs2029591	3.88	rs6785549	0.089817	6.19	2.9442	313	45	enet	0.15	1.4e-11	4.09747	4.18e-05	0.0425548
ENSG00000186470	BTN3A2	950	GTExv8.EUR.Esophagus_Gastroesophageal_Junction	6	26365158	26365159	0.784	rs3799380	-4.79	rs9366653	0.54471	-12.72	-4.539	534	534	susie	0.6	9.5e-56	4.3669	1.26e-05	0.0425548
ENSG00000203697	CAPN8	174	GTExv8.EUR.Esophagus_Gastroesophageal_Junction	1	223665733	223665734	0.1641	rs12132899	-4.207	rs1573980	0.149	6.55	-3.96806	394	394	susie	0.15	8.5e-12	-4.08226	4.46e-05	0.0425548
ENSG00000243710	CFAP57	40	GTExv8.EUR.Esophagus_Gastroesophageal_Junction	1	43172863	43172864	0.4084	rs3120045	-4.141	rs3120045	0.313	9.31	-4.14121	465	1	top1	0.31	3e-24	-4.14121	3.45e-05	0.0425548
ENSG00000260285	RP11-600F24.7	2029	GTExv8.EUR.Esophagus_Gastroesophageal_Junction	14	103529071	103529072	0.0999	rs2296483	-4.25	rs2296483	0.040434	4.55	-4.2473	349	349	susie	0.043	0.00033	-4.2407	2.23e-05	0.0425548
ENSG00000279742	RP11-700A24.1	1691	GTExv8.EUR.Esophagus_Gastroesophageal_Junction	11	85854942	85854943	0.1576	rs12271536	-4.37	rs17744675	0.080011	-5.52	-4.19866	379	1	top1	0.08	1.1e-06	4.19866	2.69e-05	0.0425548
ENSG00000280107	AL022393.9	952	GTExv8.EUR.Esophagus_Gastroesophageal_Junction	6	28170844	28170845	0.1204	rs853679	-5.33	rs9295762	0.06538	-5.55	-3.88	452	452	susie	0.1	2.9e-08	4.0402	5.34e-05	0.0445823
ENSG00000014824	SLC30A9	642	GTExv8.EUR.Esophagus_Mucosa	4	41990471	41990472	0.1486	rs4619931	-5	rs11733887	0.000857	3.94	-4.6699	424	424	susie	0.011	0.021	-4.53843	5.67e-06	0.0257701
ENSG00000106392	C1GALT1	1103	GTExv8.EUR.Esophagus_Mucosa	7	7156933	7156934	0.5455	rs1047763	4.03	rs1008898	0.17461	9.39	3.5267	463	463	susie	0.29	6.9e-33	4.25204	2.12e-05	0.048177
ENSG00000112812	PRSS16	951	GTExv8.EUR.Esophagus_Mucosa	6	27247700	27247701	0.096	rs6904071	-4.86	rs6938200	0.053858	5.19	-3.469	332	332	susie	0.056	7.4e-07	-4.553	5.28e-06	0.0257701
ENSG00000186470	BTN3A2	950	GTExv8.EUR.Esophagus_Mucosa	6	26365158	26365159	0.7181	rs3799380	-4.79	rs9366653	0.619099	-15.96	-4.539	544	52	enet	0.64	6.1e-94	4.341	1.42e-05	0.043026
ENSG00000168758	SEMA4C	295	GTExv8.EUR.Esophagus_Muscularis	2	96870756	96870757	0.0429	rs6717064	3.777	rs4264593	-0.00252	3.16	2.65749	167	167	susie	0.012	0.016	4.0609	4.89e-05	0.0392178
ENSG00000182308	DCAF4L1	642	GTExv8.EUR.Esophagus_Muscularis	4	41981695	41981696	0.0584	rs4619931	-5	rs4861156	0.0173	4.55	-3.72928	423	4	lasso	0.018	0.0045	-4.01134	6.04e-05	0.0409884
ENSG00000186470	BTN3A2	950	GTExv8.EUR.Esophagus_Muscularis	6	26365158	26365159	0.7089	rs3799380	-4.79	rs9366653	0.615498	-15.62	-4.5394	545	545	susie	0.64	9.6e-87	4.4844	7.31e-06	0.0128978
ENSG00000189134	NKAPL	952	GTExv8.EUR.Esophagus_Muscularis	6	28259319	28259320	0.0415	rs853679	-5.33	rs6901575	0.017496	-3.98	-4.7613	416	1	top1	0.017	0.0054	4.7613	1.92e-06	0.00891022
ENSG00000204789	ZNF204P	952	GTExv8.EUR.Esophagus_Muscularis	6	27360220	27360221	0.0721	rs6904071	-4.86	rs13219354	0.006225	3.96	-3.8426	386	386	susie	0.019	0.0035	-4.7509	2.02e-06	0.00891022
ENSG00000227258	SMIM2-AS1	1887	GTExv8.EUR.Esophagus_Muscularis	13	44110450	44110451	0.4075	rs17600078	4.25	rs9525917	0.243518	9.79	2.9699	482	31	enet	0.27	7.4e-28	4.03478	5.47e-05	0.0402136
ENSG00000233822	HIST1H2BN	952	GTExv8.EUR.Esophagus_Muscularis	6	27837759	27837760	0.0409	rs853679	-5.33	rs17693963	0.000113	-4.1	-4.3773	503	503	susie	0.0039	0.11	4.5136	6.37e-06	0.0128978
ENSG00000243710	CFAP57	40	GTExv8.EUR.Esophagus_Muscularis	1	43172863	43172864	0.2402	rs3120045	-4.141	rs3120045	0.197634	8.82	-4.14121	465	2	lasso	0.2	1.8e-20	-4.08962	4.32e-05	0.038111
ENSG00000258824	CTD-2555O16.2	1995	GTExv8.EUR.Esophagus_Muscularis	14	64448556	64448557	0.0822	rs1256112	-4.89	rs1256059	0.008663	4.21	-4.07723	493	493	susie	0.02	0.003	-4.16907	3.06e-05	0.0337442
ENSG00000260285	RP11-600F24.7	2029	GTExv8.EUR.Esophagus_Muscularis	14	103529071	103529072	0.0883	rs2296483	-4.25	rs752624	0.039847	5.17	-4.19106	352	1	top1	0.04	4.7e-05	-4.19106	2.78e-05	0.0337442
ENSG00000270175	RP11-793H13.11	1791	GTExv8.EUR.Esophagus_Muscularis	12	53500919	53500920	0.1	rs7980506	4.23	rs784567	0.06666	5.55	-3.7478	417	417	susie	0.069	9.9e-08	-3.98	6.82e-05	0.0429757
ENSG00000278828	HIST1H3H	952	GTExv8.EUR.Esophagus_Muscularis	6	27810063	27810064	0.0473	rs11965538	-4.77	rs13218875	0.02642	-4.98	-3.9407	504	504	susie	0.041	3.4e-05	4.6208	3.82e-06	0.0112333
ENSG00000279742	RP11-700A24.1	1691	GTExv8.EUR.Esophagus_Muscularis	11	85854942	85854943	0.1367	rs12271536	-4.37	rs36093844	0.0797	-6.25	-3.8541	381	381	susie	0.081	8.1e-09	4.28879	1.8e-05	0.026466
ENSG00000280107	AL022393.9	952	GTExv8.EUR.Esophagus_Muscularis	6	28170844	28170845	0.1003	rs853679	-5.33	rs4713135	0.072901	-6.17	-3.8436	452	28	enet	0.1	5.2e-11	4.1329	3.58e-05	0.035092
ENSG00000196396	PTPN1	2412	GTExv8.EUR.Nerve_Tibial	20	50510320	50510321	0.0832	rs718050	-5.12	rs6020566	0.034064	4.55	-5.09855	443	1	top1	0.034	6e-05	-5.0986	3.42e-07	0.00192358
ENSG00000258636	CTD-2298J14.2	1974	GTExv8.EUR.Nerve_Tibial	14	41604855	41604856	0.0665	rs1950829	6.11	rs7149994	0.020942	5.16	-4.89102	348	10	enet	0.038	2.1e-05	-5.71078	1.12e-08	0.000125989
ENSG00000280107	AL022393.9	952	GTExv8.EUR.Nerve_Tibial	6	28170844	28170845	0.191	rs853679	-5.33	rs1233704	0.094044	-7.66	-3.8792	451	22	enet	0.14	1.8e-16	4.6206	3.83e-06	0.0143612
ENSG00000106392	C1GALT1	1103	GTExv8.EUR.Pituitary	7	7156933	7156934	0.3417	rs1047763	4.03	rs13226913	0.256	8.31	3.5666	461	7	lasso	0.35	2.4e-22	4.27519	1.91e-05	0.0173529
ENSG00000126803	HSPA2	1995	GTExv8.EUR.Pituitary	14	64535904	64535905	0.0997	rs1256112	-4.89	rs1152594	0.027962	-3.86	4.3806	494	1	top1	0.028	0.0076	-4.3806	1.18e-05	0.0145518
ENSG00000137185	ZSCAN9	952	GTExv8.EUR.Pituitary	6	28224885	28224886	0.1184	rs853679	-5.33	rs13218875	0.0859	5.02	-3.9407	430	430	susie	0.094	2.3e-06	-4.4096	1.04e-05	0.0145518
ENSG00000137338	PGBD1	952	GTExv8.EUR.Pituitary	6	28281571	28281572	0.1059	rs853679	-5.33	rs853676	0.0203	4.05	-5.2946	405	3	lasso	0.026	0.0097	-5.1547	2.54e-07	0.00156616
ENSG00000143337	TOR1AIP1	135	GTExv8.EUR.Pituitary	1	179882595	179882596	0.1036	rs10913945	3.451	rs10913945	0.021619	3.98	3.45111	510	22	enet	0.046	0.00086	4	6.3e-05	0.0388458
ENSG00000166170	BAG5	2029	GTExv8.EUR.Pituitary	14	103562830	103562831	0.0865	rs2296483	-4.25	rs752624	0.030481	-4.18	-4.1911	360	5	lasso	0.041	0.0016	4.2682	1.97e-05	0.0173529
ENSG00000182477	OR2B8P	952	GTExv8.EUR.Pituitary	6	28054164	28054165	0.2951	rs853679	-5.33	rs4713135	0.401	9.57	-3.8436	480	9	lasso	0.41	1.6e-26	-4.068	4.74e-05	0.0324743
ENSG00000186470	BTN3A2	950	GTExv8.EUR.Pituitary	6	26365158	26365159	0.5094	rs3799380	-4.79	rs9366653	0.418	-9.59	-4.5394	539	539	susie	0.42	1.3e-27	4.4707	7.8e-06	0.0145518
ENSG00000220721	OR1F12	952	GTExv8.EUR.Pituitary	6	28073315	28073316	0.1182	rs853679	-5.33	rs149900	0.0468	4.53	-3.7795	472	14	enet	0.055	0.00027	-4.5826	4.59e-06	0.014151
ENSG00000270175	RP11-793H13.11	1791	GTExv8.EUR.Pituitary	12	53500919	53500920	0.119	rs7980506	4.23	rs10747675	0.073871	-4.78	3.94346	417	417	susie	0.083	8.7e-06	-4.10351	4.07e-05	0.0313695
ENSG00000106392	C1GALT1	1103	GTExv8.EUR.Small_Intestine_Terminal_Ileum	7	7156933	7156934	0.5627	rs1047763	4.03	rs12702586	0.158	6.48	3.4142	457	7	lasso	0.35	7.3e-15	4.21057	2.55e-05	0.0287895
ENSG00000118263	KLF7	385	GTExv8.EUR.Small_Intestine_Terminal_Ileum	2	207167266	207167267	0.1972	rs2111592	3.968	rs2111592	0.057267	3.96	3.96846	488	6	lasso	0.08	0.0004	4.2354	2.28e-05	0.0287895
ENSG00000186470	BTN3A2	950	GTExv8.EUR.Small_Intestine_Terminal_Ileum	6	26365158	26365159	0.419	rs3799380	-4.79	rs9366653	0.21406	-6.52	-4.5394	541	541	susie	0.27	1.6e-11	4.6579	3.19e-06	0.0108045
ENSG00000186470	BTN3A2	950	GTExv8.EUR.Stomach	6	26365158	26365159	0.663	rs3799380	-4.79	rs9366653	0.518578	-11.74	-4.539	544	56	enet	0.55	1.1e-46	4.2413	2.22e-05	0.0304259
ENSG00000197279	ZNF165	952	GTExv8.EUR.Stomach	6	28081130	28081131	0.0584	rs853679	-5.33	rs1778507	-0.003514	-3.63	-0.932	468	468	susie	0.00045	0.29	4.2574	2.07e-05	0.0304259
ENSG00000219392	ZNF602P	952	GTExv8.EUR.Stomach	6	28115627	28115628	0.0627	rs853679	-5.33	rs1736891	0.016282	-4.18	-2.312	462	462	susie	0.027	0.0045	4.0225	5.76e-05	0.0480721
ENSG00000226314	ZNF192P1	952	GTExv8.EUR.Stomach	6	28161780	28161781	0.0931	rs853679	-5.33	rs9295762	0.033636	-4.17	-3.88	456	15	enet	0.05	0.00017	4.6335	3.59e-06	0.0186716
ENSG00000243710	CFAP57	40	GTExv8.EUR.Stomach	1	43172863	43172864	0.6163	rs3120045	-4.141	rs3120045	0.413	10.38	-4.14121	465	1	top1	0.41	7.4e-32	-4.14	3.45e-05	0.0358869
ENSG00000275759	RP11-131L12.3	1847	GTExv8.EUR.Stomach	12	118428280	118428281	0.286	rs16948234	4.03	rs17512609	0.242	-8.47	3.3803	448	448	susie	0.3	3.5e-22	-3.9951	6.47e-05	0.0480721
ENSG00000279742	RP11-700A24.1	1691	GTExv8.EUR.Stomach	11	85854942	85854943	0.1006	rs12271536	-4.37	rs17744675	0.06551	-4.9	-4.19866	380	380	susie	0.074	5.2e-06	4.2293	2.34e-05	0.0304259
The results of TWAS of Irritable bowel syndrome
ID	genesymbol	LOC	PANEL	CHR	P0	P1	HSQ	BEST.GWAS.ID	BEST.GWAS.Z	EQTL.ID	EQTL.R2	EQTL.Z	EQTL.GWAS.Z	NSNP	NWGT	MODEL	MODELCV.R2	MODELCV.PV	TWAS.Z	TWAS.P	FDR_P
ENSG00000130517	PGPEP1	2326	GTExv8.EUR.Pituitary	19	18340586	18340587	0.3252	rs3787025	-4.46	rs12985909	0.071046	5.49	4.4064	382	26	enet	0.17	1.4e-10	4.57384	4.79e-06	0.0299423
The results of TWAS of Ulcer of esophagus
ID	genesymbol	LOC	PANEL	CHR	P0	P1	HSQ	BEST.GWAS.ID	BEST.GWAS.Z	EQTL.ID	EQTL.R2	EQTL.Z	EQTL.GWAS.Z	NSNP	NWGT	MODEL	MODELCV.R2	MODELCV.PV	TWAS.Z	TWAS.P	FDR_P
ENSG00000069275	NUCKS1	158	GTExv8.EUR.Esophagus_Gastroesophageal_Junction	1	205750275	205750276	0.1144	rs3761919	4.489	rs3761919	0.0453	4.77	4.4893	440	440	susie	0.053	7e-05	4.51056	6.47e-06	0.0438148

## Sheet: Table S8
The results of colocalization analysis using candidate genes of TWAS of MDD
nsnps	PP.H0.abf	PP.H1.abf	PP.H2.abf	PP.H3.abf	PP.H4.abf	snp	SNP.PP.H4	disease	tissue	Gene
385	3.0522e-05	0.000450567	0.008346	0.122335	0.868838	rs6934329	0.19527	MDD	Whole Blood	PRSS16
451	2.15973e-08	2.27331e-07	0.0614941	0.646989	0.291516	rs35576511	0.0273412	MDD	Whole Blood	ZNF602P
52	0.0173242	8.65172e-06	0.974592	0.000479117	0.00759588	rs9688695	0.0775384	MDD	Whole Blood	HCG11
179	6.32618e-09	1.24568e-07	0.0468471	0.922433	0.0307198	rs932420	0.221941	MDD	Whole Blood	PTPN1
47	0.05203	0.000686346	0.919409	0.0121125	0.0157624	rs12094613	0.534853	MDD	Whole Blood	CAPN8
86	0.818194	0.00218547	0.17283	0.000455308	0.00633541	rs6929559	0.126697	MDD	Whole Blood	ZNF204P
622	2.58182e-06	0.000201105	0.0116963	0.910977	0.0771235	rs1736904	0.355215	MDD	Whole Blood	ZSCAN26
572	1.01633e-10	6.98546e-12	0.924322	0.0635186	0.0121598	rs77733938	0.200573	MDD	Whole Blood	ZSCAN9
37	0.41003	0.0616649	0.242219	0.0361777	0.249908	rs149990	0.397547	MDD	Whole Blood	ZKSCAN3
364	1.99798e-24	1.56951e-24	0.516498	0.405654	0.077848	rs61866508	0.129088	MDD	Whole Blood	CCSER2
356	8.2276e-07	1.09544e-06	0.0485684	0.0637772	0.887652	rs754287	0.214464	MDD	Whole Blood	TRMT61A
51	0.255108	0.000479739	0.712263	0.00130859	0.0308403	rs4919417	0.209363	MDD	Whole Blood	DNMBP
475	1.53327e-08	1.37339e-07	0.100272	0.898164	0.00156309	rs114564790	0.268219	MDD	Whole Blood	ABT1
120	0.000276252	6.66345e-05	0.710634	0.171294	0.11773	rs34026011	0.125391	MDD	Whole Blood	BAG5
1605	4.21619e-212	1.65483e-210	0.00377675	0.147387	0.848836	rs66827971	0.056681	MDD	Whole Blood	BTN3A2
275	5.85914e-31	1.24589e-32	0.970576	0.0206295	0.00879475	rs10256877	0.499863	MDD	Whole Blood	C1GALT1
127	0.12131	0.0648028	0.166356	0.0883073	0.559224	rs9393908	0.0451692	MDD	Whole Blood	AL022393.9
147	0.0352343	0.00357167	0.724824	0.0733118	0.163058	rs2859348	0.569314	MDD	Whole Blood	ZNF192P1
368	8.4191e-11	1.58234e-10	0.218763	0.410789	0.370448	rs56157623	0.0562472	MDD	Whole Blood	RP11-131L12.3
47	0.759073	0.0103582	0.169854	0.00225935	0.0584549	rs35191424	0.0371389	MDD	Whole Blood	NKAPL
281	2.22976e-06	0.000192266	0.00163437	0.14007	0.858101	rs4499726	0.0783783	MDD	Brain Substantia nigra	SLC30A9
265	0.00653345	0.0393441	0.0624821	0.375748	0.515892	rs149970	0.0294946	MDD	Brain Substantia nigra	ZNF602P
719	0.000133053	0.0101991	0.0114964	0.881161	0.0970099	rs6905391	0.113465	MDD	Brain Substantia nigra	ZSCAN31
16	0.237402	0.0720826	0.0332012	0.00943305	0.647882	rs10799298	0.291572	MDD	Brain Substantia nigra	CAPN8
153	0.0170791	0.00118092	0.818065	0.0564575	0.107217	rs13408	0.145684	MDD	Brain Substantia nigra	ZSCAN26
34	6.01425e-06	2.74128e-07	0.623849	0.0280868	0.348057	rs12869383	0.266689	MDD	Brain Substantia nigra	SMIM2-AS1
124	0.000312606	0.00723511	0.00318757	0.0728582	0.916407	rs9393703	0.0308154	MDD	Brain Substantia nigra	BTN3A2
100	0.000114307	6.82083e-05	0.402002	0.239521	0.358295	rs4724958	0.218294	MDD	Brain Substantia nigra	C1GALT1
172	0.0124318	0.00139744	0.800818	0.089923	0.0954293	rs2859368	0.10118	MDD	Brain Substantia nigra	AL022393.9
817	5.86539e-07	4.81265e-05	0.0100317	0.822954	0.166966	rs6905391	0.0957444	MDD	Brain Spinal cord cervical c-1	ZSCAN31
111	0.00247534	0.209207	0.000375895	0.0310123	0.75693	rs6905391	0.152547	MDD	Brain Spinal cord cervical c-1	PGBD1
628	0.000443301	0.00331832	0.0990151	0.74102	0.156203	rs35576511	0.0243505	MDD	Brain Spinal cord cervical c-1	ZSCAN23
75	1.55011e-05	0.000332343	0.000727107	0.0146048	0.98432	rs4811079	0.429843	MDD	Brain Spinal cord cervical c-1	PTPN1
74	0.00591343	0.00558658	0.0792072	0.0739939	0.835299	rs72749512	0.191423	MDD	Brain Spinal cord cervical c-1	CAPN8
69	0.536982	0.00462246	0.395089	0.00334105	0.0599654	rs2859368	0.15336	MDD	Brain Spinal cord cervical c-1	ZSCAN26
41	8.70792e-06	4.10697e-07	0.682349	0.0318963	0.285746	rs9525917	0.584512	MDD	Brain Spinal cord cervical c-1	SMIM2-AS1
442	5.1302e-11	1.28935e-09	0.00308428	0.0765953	0.92032	rs2073529	0.023124	MDD	Brain Spinal cord cervical c-1	BTN3A2
171	7.18434e-11	3.07025e-11	0.565812	0.241609	0.192579	rs10246303	0.99644	MDD	Brain Spinal cord cervical c-1	C1GALT1
16	0.911872	0.000364903	0.0857977	3.24003e-05	0.00193331	rs285191	0.123033	MDD	Brain Spinal cord cervical c-1	RP1-138B7.7
322	0.0173538	0.0182974	0.334688	0.352611	0.27705	rs6901017	0.066442	MDD	Brain Spinal cord cervical c-1	AL022393.9
213	0.0141888	0.0254774	0.0898934	0.160703	0.709737	rs61945218	0.0540529	MDD	Brain Spinal cord cervical c-1	RP11-131L12.3
61	0.62431	0.0127252	0.267567	0.00536375	0.0900346	rs2352974	0.0877726	MDD	Brain Spinal cord cervical c-1	RNF123
413	7.78068e-08	5.96138e-06	0.0117242	0.898192	0.0900782	rs9295755	0.0626994	MDD	Brain Putamen basal ganglia	ZNF602P
791	4.96953e-18	3.8458e-16	0.0127431	0.986161	0.00109547	rs9301	0.438837	MDD	Brain Putamen basal ganglia	ZSCAN31
245	8.06853e-05	6.60261e-06	0.682992	0.0556291	0.261292	rs2859368	0.455761	MDD	Brain Putamen basal ganglia	ZSCAN23
78	0.0334921	0.0344801	0.0643533	0.0654494	0.802225	rs72749512	0.115102	MDD	Brain Putamen basal ganglia	CAPN8
689	1.08837e-09	8.53936e-08	0.0125518	0.984814	0.00263379	rs13408	0.206798	MDD	Brain Putamen basal ganglia	ZSCAN26
71	0.405148	0.00431271	0.500497	0.00524287	0.0847989	rs2859368	0.102862	MDD	Brain Putamen basal ganglia	ZKSCAN3
65	0.186866	0.000531941	0.786156	0.00221368	0.0242328	rs7154948	0.117431	MDD	Brain Putamen basal ganglia	TRMT61A
37	1.15505e-08	5.36134e-10	0.66222	0.0304305	0.30735	rs12869383	0.808445	MDD	Brain Putamen basal ganglia	SMIM2-AS1
47	8.9677e-06	4.66574e-07	0.793847	0.0411375	0.165006	rs12135346	0.367779	MDD	Brain Putamen basal ganglia	HAX1
64	0.0934401	7.05721e-05	0.899373	0.000672821	0.00644403	rs10738382	0.0367732	MDD	Brain Putamen basal ganglia	FREM1
361	7.59139e-11	2.18049e-09	0.00309071	0.087866	0.909043	rs2073529	0.0231787	MDD	Brain Putamen basal ganglia	BTN3A2
170	0.00452245	0.00515608	0.127889	0.14509	0.717342	rs1225598	0.0107312	MDD	Brain Putamen basal ganglia	ZKSCAN8
254	8.93452e-17	7.30969e-17	0.332525	0.271656	0.395819	rs7780273	0.82591	MDD	Brain Putamen basal ganglia	C1GALT1
269	0.00369015	0.00276808	0.522141	0.391592	0.0798091	rs2531827	0.0339636	MDD	Brain Putamen basal ganglia	AL022393.9
298	0.000371642	0.000697082	0.169153	0.316764	0.513014	rs884844	0.0407694	MDD	Brain Putamen basal ganglia	RP11-131L12.3
69	0.652191	0.00423271	0.316166	0.00202653	0.0253844	rs9853458	0.0610949	MDD	Brain Putamen basal ganglia	RNF123
393	2.5371e-10	2.20702e-08	0.000760767	0.0652449	0.933994	rs4499726	0.164227	MDD	Brain Nucleus accumbens basal ganglia	SLC30A9
911	2.64423e-20	2.45236e-18	0.0100448	0.931532	0.0584229	rs9393884	0.10791	MDD	Brain Nucleus accumbens basal ganglia	ZNF602P
908	4.86345e-09	4.38922e-07	0.0108745	0.981402	0.00772319	rs536704	0.0679291	MDD	Brain Nucleus accumbens basal ganglia	ZSCAN31
233	0.257036	0.0850375	0.119683	0.0390967	0.499146	rs536704	0.0749541	MDD	Brain Nucleus accumbens basal ganglia	PGBD1
152	0.0395894	0.000855742	0.789405	0.0169101	0.15324	rs2859368	0.338831	MDD	Brain Nucleus accumbens basal ganglia	ZSCAN23
140	1.16139e-07	1.43089e-07	0.050762	0.0616536	0.887584	rs12132899	0.127577	MDD	Brain Nucleus accumbens basal ganglia	CAPN8
304	0.0128197	0.0120089	0.440644	0.412653	0.121875	rs6899903	0.115828	MDD	Brain Nucleus accumbens basal ganglia	ZNF204P
778	1.75293e-11	1.54639e-09	0.0111619	0.984671	0.00416705	rs1150718	0.124267	MDD	Brain Nucleus accumbens basal ganglia	ZSCAN26
145	0.355759	0.00290967	0.613605	0.00499579	0.0227306	rs2531806	0.0420998	MDD	Brain Nucleus accumbens basal ganglia	ZSCAN9
51	0.436881	0.00136124	0.527958	0.00161283	0.032187	rs1951392	0.033143	MDD	Brain Nucleus accumbens basal ganglia	TRMT61A
43	2.73166e-18	1.30185e-19	0.679062	0.0320739	0.288864	rs9525917	0.744653	MDD	Brain Nucleus accumbens basal ganglia	SMIM2-AS1
20	0.396868	0.0135781	0.16326	0.00516452	0.421129	rs2987983	0.455634	MDD	Brain Nucleus accumbens basal ganglia	MTHFD1
124	0.00942632	1.19678e-05	0.983115	0.00124198	0.00620458	rs12684174	0.0926651	MDD	Brain Nucleus accumbens basal ganglia	FREM1
667	3.80847e-16	1.10014e-14	0.00304987	0.0871904	0.90976	rs2073529	0.0230184	MDD	Brain Nucleus accumbens basal ganglia	BTN3A2
575	4.11854e-07	3.19434e-05	0.011854	0.919327	0.0687865	rs6901017	0.0536814	MDD	Brain Nucleus accumbens basal ganglia	ZKSCAN8
83	0.0114091	0.0113224	0.238592	0.236276	0.502401	rs57252182	0.320982	MDD	Brain Nucleus accumbens basal ganglia	RP1-97D16.1
261	2.04528e-15	1.67578e-15	0.414196	0.33912	0.246683	rs7780273	0.453815	MDD	Brain Nucleus accumbens basal ganglia	C1GALT1
16	0.908211	0.000249409	0.0899848	2.31799e-05	0.00153137	rs285186	0.152046	MDD	Brain Nucleus accumbens basal ganglia	RP1-138B7.7
551	9.01552e-11	1.66945e-10	0.344247	0.637442	0.0183113	rs1150705	0.265695	MDD	Brain Nucleus accumbens basal ganglia	AL022393.9
233	0.000787248	0.0013079	0.116958	0.193622	0.687325	rs9295755	0.0245527	MDD	Brain Nucleus accumbens basal ganglia	ZNF192P1
347	3.3679e-08	6.32986e-08	0.207519	0.389623	0.402858	rs56157623	0.147613	MDD	Brain Nucleus accumbens basal ganglia	RP11-131L12.3
447	2.39702e-07	5.13967e-08	0.652438	0.139687	0.207875	rs7429353	0.029857	MDD	Brain Nucleus accumbens basal ganglia	RNF123
234	3.66532e-05	0.00290768	0.00175308	0.138214	0.857088	rs4499726	0.109026	MDD	Brain Hypothalamus	SLC30A9
741	8.04201e-13	6.53915e-11	0.011248	0.914527	0.0742248	rs34466819	0.0196761	MDD	Brain Hypothalamus	ZNF602P
676	5.75941e-08	4.4675e-06	0.0126968	0.984868	0.00243024	rs2531827	0.06995	MDD	Brain Hypothalamus	ZSCAN31
194	0.00989285	0.0119659	0.330809	0.399882	0.24745	rs2859368	0.19055	MDD	Brain Hypothalamus	ZSCAN23
12	0.00172002	0.0299672	0.000681759	0.0109213	0.95671	rs4811079	0.375552	MDD	Brain Hypothalamus	PTPN1
80	0.205782	0.173707	0.100966	0.0847939	0.43475	rs12132899	0.0508317	MDD	Brain Hypothalamus	CAPN8
464	1.47954e-06	2.02163e-06	0.387601	0.529531	0.0828641	rs13408	0.112532	MDD	Brain Hypothalamus	ZSCAN26
90	0.376316	0.00266072	0.562215	0.00392022	0.0548885	rs13408	0.0466525	MDD	Brain Hypothalamus	ZKSCAN3
38	1.56448e-10	7.26291e-12	0.676029	0.0310909	0.29288	rs9525917	0.619117	MDD	Brain Hypothalamus	SMIM2-AS1
67	0.00516349	0.0159848	0.0101698	0.0305448	0.938137	rs1256112	0.601089	MDD	Brain Hypothalamus	MTHFD1
55	0.353963	0.000268377	0.639937	0.000479852	0.00535117	rs10810271	0.146687	MDD	Brain Hypothalamus	FREM1
58	0.0235643	0.0110553	0.0869752	0.0399664	0.838439	rs752624	0.137064	MDD	Brain Hypothalamus	BAG5
367	6.47158e-09	1.6029e-07	0.0031603	0.0773561	0.919483	rs9393703	0.0655423	MDD	Brain Hypothalamus	BTN3A2
100	1.96444e-06	1.54528e-06	0.332579	0.261209	0.406208	rs7780273	0.46004	MDD	Brain Hypothalamus	C1GALT1
630	1.04859e-08	1.85713e-08	0.353105	0.625352	0.0215422	rs1225618	0.149916	MDD	Brain Hypothalamus	AL022393.9
259	0.000440208	0.000824689	0.170979	0.319805	0.507952	rs61945177	0.0237786	MDD	Brain Hypothalamus	RP11-131L12.3
211	0.00127047	3.11908e-05	0.747351	0.0181146	0.233233	rs9853458	0.0284536	MDD	Brain Hypothalamus	RNF123
585	9.75354e-08	8.71217e-06	0.0100806	0.900341	0.0895701	rs156736	0.0772441	MDD	Brain Hippocampus	ZNF602P
846	3.90043e-17	3.07974e-15	0.0124922	0.986372	0.00113621	rs213238	0.583968	MDD	Brain Hippocampus	ZSCAN31
19	0.631241	0.00504505	0.251462	0.0018994	0.110352	rs2531805	0.365927	MDD	Brain Hippocampus	ZSCAN23
31	0.296857	0.000208447	0.694164	0.000479137	0.0082906	rs2904273	0.330331	MDD	Brain Hippocampus	PTPN1
50	0.261324	0.145906	0.166168	0.0924428	0.33416	rs12132899	0.248	MDD	Brain Hippocampus	CAPN8
320	7.83153e-05	8.181e-05	0.436629	0.456006	0.107204	rs13408	0.150196	MDD	Brain Hippocampus	ZSCAN26
125	0.0402707	0.424143	0.00774183	0.0810924	0.446753	rs200956	0.0842527	MDD	Brain Hippocampus	ZSCAN9
92	0.0630179	0.0369877	0.111283	0.0645919	0.72412	rs1736904	0.198681	MDD	Brain Hippocampus	ZKSCAN3
39	2.03456e-07	9.33418e-09	0.581269	0.0262751	0.392455	rs66786230	0.276523	MDD	Brain Hippocampus	SMIM2-AS1
12	0.990825	0.000211912	0.00880486	1.72656e-06	0.000156565	rs145698394	0.0960708	MDD	Brain Hippocampus	RAB27B
460	5.05564e-12	1.4582e-10	0.00310867	0.0887556	0.908136	rs9393703	0.039434	MDD	Brain Hippocampus	BTN3A2
409	0.00010128	0.00075819	0.0610838	0.456799	0.481258	rs6901017	0.124746	MDD	Brain Hippocampus	ZKSCAN8
187	7.5131e-16	5.87896e-16	0.470785	0.368226	0.160989	rs10246303	0.992312	MDD	Brain Hippocampus	C1GALT1
187	0.0811878	0.0024507	0.811746	0.0244228	0.0801927	rs73396550	0.0595093	MDD	Brain Hippocampus	AL022393.9
75	0.325811	0.0922409	0.102421	0.0285456	0.450982	rs1340004	0.0281561	MDD	Brain Hippocampus	ZNF192P1
243	0.00770514	0.013525	0.116655	0.204109	0.658005	rs61945218	0.0512436	MDD	Brain Hippocampus	RP11-131L12.3
28	0.0239192	0.163607	0.00563201	0.0377539	0.769087	rs6934329	0.286051	MDD	Brain Frontal Cortex BA9	PRSS16
1073	1.52277e-11	1.41095e-09	0.0100068	0.927137	0.0628563	rs4713135	0.141482	MDD	Brain Frontal Cortex BA9	ZNF602P
998	5.52551e-23	4.32913e-21	0.0125767	0.985357	0.00206595	rs2531827	0.163655	MDD	Brain Frontal Cortex BA9	ZSCAN31
41	0.767263	0.00292801	0.207508	0.000770354	0.021531	rs2859368	0.213656	MDD	Brain Frontal Cortex BA9	PGBD1
299	8.06539e-06	6.16575e-07	0.665175	0.0505664	0.28425	rs2859368	0.462563	MDD	Brain Frontal Cortex BA9	ZSCAN23
24	0.0208039	3.7202e-06	0.974185	0.000169368	0.00483761	rs35568612	0.122095	MDD	Brain Frontal Cortex BA9	CAPN8
186	0.0331859	0.00948711	0.615931	0.175915	0.165481	rs2393926	0.098619	MDD	Brain Frontal Cortex BA9	ZNF204P
827	3.98458e-09	3.65549e-07	0.0107637	0.98747	0.00176574	rs13408	0.0629103	MDD	Brain Frontal Cortex BA9	ZSCAN26
11	0.996295	0.000145599	0.00351219	4.66615e-07	4.66574e-05	rs645666	0.113614	MDD	Brain Frontal Cortex BA9	ZSCAN9
395	0.0082793	0.00611189	0.369107	0.272136	0.344366	rs1736904	0.137526	MDD	Brain Frontal Cortex BA9	ZKSCAN3
121	0.00112764	0.00123689	0.0478332	0.051569	0.898233	rs2756119	0.272062	MDD	Brain Frontal Cortex BA9	TRMT61A
36	4.19437e-11	1.943e-12	0.684757	0.0314369	0.283806	rs9525917	0.936282	MDD	Brain Frontal Cortex BA9	SMIM2-AS1
86	0.0241784	0.0582174	0.0310439	0.0739357	0.812625	rs7127007	0.117383	MDD	Brain Frontal Cortex BA9	RP11-700A24.1
35	0.0432659	3.74116e-05	0.933943	0.000785604	0.0219682	rs10810271	0.46751	MDD	Brain Frontal Cortex BA9	FREM1
557	1.93632e-16	5.60351e-15	0.00323742	0.0927838	0.903979	rs9393703	0.176144	MDD	Brain Frontal Cortex BA9	BTN3A2
436	0.000186146	0.000756095	0.0969114	0.393129	0.509018	rs1225595	0.022783	MDD	Brain Frontal Cortex BA9	ZKSCAN8
63	0.294444	0.0752837	0.142853	0.0360734	0.451346	rs200468	0.0898124	MDD	Brain Frontal Cortex BA9	RP1-97D16.1
158	2.14791e-07	1.6419e-07	0.340085	0.259566	0.400348	rs7780273	0.248454	MDD	Brain Frontal Cortex BA9	C1GALT1
823	3.17414e-27	6.46928e-27	0.323044	0.658382	0.0185741	rs1225618	0.498064	MDD	Brain Frontal Cortex BA9	AL022393.9
13	0.801719	0.000124385	0.19649	2.88466e-05	0.00163828	rs12466923	0.387107	MDD	Brain Frontal Cortex BA9	KLF7
144	0.0867616	0.0744372	0.1109	0.0945132	0.633388	rs1150696	0.0276928	MDD	Brain Frontal Cortex BA9	ZNF192P1
65	0.310183	0.00175708	0.643899	0.00360692	0.0405532	rs641350	0.110547	MDD	Brain Frontal Cortex BA9	CFAP57
242	0.00236532	0.00417742	0.176631	0.311445	0.505381	rs61945218	0.0221952	MDD	Brain Frontal Cortex BA9	RP11-131L12.3
64	0.0341289	0.00070144	0.718006	0.0145243	0.232639	rs7429353	0.0290931	MDD	Brain Frontal Cortex BA9	RNF123
82	0.00412244	0.0472987	0.00337929	0.0378649	0.907335	rs6934329	0.356874	MDD	Brain Cortex	PRSS16
321	3.73017e-08	3.22664e-06	0.000910442	0.0778331	0.921253	rs4499726	0.134863	MDD	Brain Cortex	SLC30A9
1022	3.65996e-28	3.39477e-26	0.0100157	0.928933	0.061051	rs34466819	0.0255541	MDD	Brain Cortex	ZNF602P
1209	1.06061e-26	8.2781e-25	0.012625	0.985379	0.00199557	rs2859348	0.256832	MDD	Brain Cortex	ZSCAN31
51	0.697648	0.00445716	0.26166	0.0016371	0.0345978	rs2247002	0.0466876	MDD	Brain Cortex	PGBD1
685	2.6168e-11	5.12271e-11	0.270037	0.528429	0.201533	rs2859368	0.933638	MDD	Brain Cortex	ZSCAN23
70	1.11377e-06	7.23737e-08	0.93475	0.0607365	0.0045124	rs76773603	0.152649	MDD	Brain Cortex	CAPN8
177	0.0544222	0.016618	0.515538	0.157165	0.256257	rs4713097	0.0429191	MDD	Brain Cortex	ZNF204P
777	2.07225e-17	1.61409e-15	0.0126431	0.984777	0.00257966	rs13408	0.223857	MDD	Brain Cortex	ZSCAN26
39	0.536419	0.138445	0.0994115	0.0254569	0.200268	rs56114371	0.182015	MDD	Brain Cortex	ZSCAN9
544	0.0163964	0.024481	0.228745	0.341144	0.389233	rs6899903	0.0824913	MDD	Brain Cortex	ZKSCAN3
170	0.00559286	0.00484008	0.070571	0.0602136	0.858783	rs2756119	0.422462	MDD	Brain Cortex	TRMT61A
46	6.09408e-06	2.90591e-07	0.594294	0.0279607	0.377739	rs66786230	0.277765	MDD	Brain Cortex	SMIM2-AS1
242	1.06085e-06	3.56312e-06	0.0264108	0.0878215	0.885763	rs7127007	0.0590895	MDD	Brain Cortex	RP11-700A24.1
31	0.0538324	0.0874456	0.0179391	0.0283279	0.812455	rs56074281	0.234995	MDD	Brain Cortex	RAB27B
46	0.0173819	0.0289599	0.0369054	0.0606319	0.856121	rs1256102	0.125179	MDD	Brain Cortex	MTHFD1
17	0.518808	0.000121642	0.478278	0.000109457	0.00268215	rs4919420	0.204544	MDD	Brain Cortex	DNMBP
212	0.000338677	8.9132e-07	0.981734	0.00256834	0.0153584	rs10810271	0.557912	MDD	Brain Cortex	FREM1
721	1.16458e-16	3.72416e-15	0.00312556	0.0990527	0.897822	rs9393703	0.0838768	MDD	Brain Cortex	BTN3A2
350	0.0233355	0.0402319	0.109466	0.188087	0.63888	rs1150696	0.0680302	MDD	Brain Cortex	ZKSCAN8
225	4.31802e-14	3.53516e-14	0.46322	0.37908	0.1577	rs10246303	0.99647	MDD	Brain Cortex	C1GALT1
1024	2.43574e-31	1.86821e-29	0.0128606	0.986405	0.000734856	rs1225618	0.434739	MDD	Brain Cortex	AL022393.9
841	4.30957e-12	1.39933e-10	0.0266239	0.864378	0.108998	rs9380058	0.0300433	MDD	Brain Cortex	ZNF192P1
103	0.000128545	1.17438e-06	0.932607	0.00846141	0.0588018	rs17390635	0.391472	MDD	Brain Cortex	CFAP57
304	3.51321e-09	6.59444e-09	0.198581	0.372317	0.429101	rs4457791	0.0173688	MDD	Brain Cortex	RP11-131L12.3
312	2.02579e-06	7.31064e-08	0.734522	0.0262681	0.239207	rs7429353	0.0533071	MDD	Brain Cortex	RNF123
1079	9.11152e-09	4.39624e-07	0.0184441	0.889823	0.0917329	rs6938200	0.177511	MDD	Brain Cerebellum	PRSS16
87	0.000433702	0.0202537	0.00114546	0.0525668	0.9256	rs4499726	0.115558	MDD	Brain Cerebellum	SLC30A9
1053	1.41812e-23	1.32189e-21	0.00999847	0.931944	0.0580577	rs34466819	0.022128	MDD	Brain Cerebellum	ZNF602P
103	0.00961903	0.207534	0.00366103	0.0782874	0.700898	rs2073529	0.0208725	MDD	Brain Cerebellum	HCG11
673	0.00262121	0.00110084	0.635544	0.266817	0.0939173	rs536704	0.0553512	MDD	Brain Cerebellum	ZSCAN31
228	0.000366724	0.0277107	0.000574495	0.0424816	0.928867	rs6905391	0.143501	MDD	Brain Cerebellum	PGBD1
1073	8.63813e-24	6.75139e-22	0.0125866	0.983743	0.00367049	rs916403	0.378541	MDD	Brain Cerebellum	ZSCAN23
199	2.81446e-10	3.47436e-10	0.0382152	0.04626	0.915525	rs12132899	0.171782	MDD	Brain Cerebellum	CAPN8
253	0.00569938	0.00909287	0.127405	0.202609	0.655193	rs6915987	0.0475425	MDD	Brain Cerebellum	ZNF204P
952	4.15812e-26	3.84541e-24	0.0106742	0.987147	0.00217905	rs13408	0.224065	MDD	Brain Cerebellum	ZSCAN26
505	0.00135017	0.0237782	0.0115028	0.201817	0.761552	rs3129791	0.0451549	MDD	Brain Cerebellum	ZSCAN9
114	0.0751209	0.0882905	0.119106	0.139409	0.578074	rs1736904	0.23803	MDD	Brain Cerebellum	ZKSCAN3
76	3.55605e-15	1.8235e-16	0.615052	0.0311854	0.353762	rs66786230	0.37631	MDD	Brain Cerebellum	SMIM2-AS1
15	0.22697	0.0486574	0.0530028	0.010702	0.660668	rs148955655	0.157297	MDD	Brain Cerebellum	RP11-700A24.1
47	0.0136261	0.0301157	0.0158498	0.0341242	0.906284	rs1152590	0.138397	MDD	Brain Cerebellum	MTHFD1
252	3.90126e-06	1.93741e-06	0.161245	0.0793166	0.759433	rs7896859	0.716205	MDD	Brain Cerebellum	DNMBP
12	0.213315	0.00291502	0.604934	0.00809587	0.17074	rs7522777	0.170615	MDD	Brain Cerebellum	HAX1
21	0.0440853	0.000453191	0.622609	0.00607355	0.326779	rs1494348	0.281558	MDD	Brain Cerebellum	FREM1
76	0.0129599	0.00702892	0.085635	0.0455962	0.84878	rs7161125	0.0662719	MDD	Brain Cerebellum	BAG5
661	1.86503e-24	5.95297e-23	0.00301549	0.0953492	0.901635	rs2073529	0.0234423	MDD	Brain Cerebellum	BTN3A2
580	9.16216e-06	0.000831258	0.00900845	0.81714	0.173011	rs6905391	0.102434	MDD	Brain Cerebellum	ZKSCAN8
49	0.00315984	0.00285453	0.0301071	0.0262605	0.937618	rs6921256	0.122706	MDD	Brain Cerebellum	RP1-97D16.1
462	6.03684e-72	7.22305e-70	0.000192618	0.0220689	0.977738	rs1460943	0.239504	MDD	Brain Cerebellum	RPL31P12
258	6.0503e-20	4.95627e-20	0.463243	0.379321	0.157437	rs10246303	0.999998	MDD	Brain Cerebellum	C1GALT1
40	0.355519	0.00108136	0.635805	0.00192822	0.00566672	rs6456822	0.0644536	MDD	Brain Cerebellum	LINC00533
25	0.426198	0.000447721	0.553711	0.000562591	0.019081	rs942863	0.341114	MDD	Brain Cerebellum	RP11-894P9.2
542	4.92179e-10	4.40539e-11	0.901987	0.0807177	0.0172953	rs839776	0.385794	MDD	Brain Cerebellum	AL022393.9
65	0.823523	0.000452176	0.174464	9.43267e-05	0.00146712	rs7531276	0.104757	MDD	Brain Cerebellum	TOR1AIP1
1257	6.79318e-52	6.35807e-50	0.01007	0.942457	0.0474732	rs1340004	0.0218037	MDD	Brain Cerebellum	ZNF192P1
322	2.85942e-07	5.3662e-07	0.210549	0.394737	0.394713	rs7132753	0.0166648	MDD	Brain Cerebellum	RP11-131L12.3
621	7.11537e-16	1.61194e-16	0.653632	0.147877	0.198491	rs7634886	0.0371367	MDD	Brain Cerebellum	RNF123
27	0.63159	0.000207329	0.36367	0.000114962	0.00441815	rs13109811	0.0819159	MDD	Brain Cerebellum	DCAF4L1
525	6.02905e-05	0.00283513	0.00540036	0.253211	0.738493	rs34388707	0.116735	MDD	Brain Cerebellar Hemisphere	PRSS16
937	8.06343e-23	7.47738e-21	0.0100837	0.935025	0.0548911	rs34466819	0.0167258	MDD	Brain Cerebellar Hemisphere	ZNF602P
425	0.00736564	0.00305717	0.393296	0.162808	0.433473	rs536704	0.132199	MDD	Brain Cerebellar Hemisphere	ZSCAN31
64	2.55279e-05	0.00192169	0.000241685	0.017213	0.980598	rs6905391	0.161591	MDD	Brain Cerebellar Hemisphere	PGBD1
582	5.2412e-08	6.62221e-08	0.394964	0.498928	0.106107	rs2859368	0.338465	MDD	Brain Cerebellar Hemisphere	ZSCAN23
101	1.78759e-05	2.20035e-05	0.0727171	0.0886693	0.838574	rs72749512	0.16948	MDD	Brain Cerebellar Hemisphere	CAPN8
312	0.00625372	0.00194528	0.125462	0.0381978	0.828141	rs4711150	0.220034	MDD	Brain Cerebellar Hemisphere	ZNF204P
704	2.58741e-13	2.00483e-11	0.012703	0.984281	0.00301555	rs13408	0.173467	MDD	Brain Cerebellar Hemisphere	ZSCAN26
127	0.0381122	0.410242	0.00712717	0.0762489	0.46827	rs7752448	0.0463965	MDD	Brain Cerebellar Hemisphere	ZSCAN9
179	0.462087	0.00237737	0.513751	0.00262402	0.0191614	rs2531827	0.0671266	MDD	Brain Cerebellar Hemisphere	ZKSCAN3
43	1.9306e-13	9.09391e-15	0.616827	0.0287006	0.354472	rs66786230	0.376768	MDD	Brain Cerebellar Hemisphere	SMIM2-AS1
251	0.000394852	0.00129364	0.0772193	0.252323	0.668769	rs7127007	0.0935369	MDD	Brain Cerebellar Hemisphere	RP11-700A24.1
38	0.038494	0.0144197	0.0585071	0.021049	0.86753	rs1152590	0.513993	MDD	Brain Cerebellar Hemisphere	MTHFD1
59	0.158613	0.0339512	0.165352	0.0347864	0.607297	rs12761972	0.159551	MDD	Brain Cerebellar Hemisphere	DNMBP
16	0.116541	0.0013713	0.711014	0.00820336	0.16287	rs7522777	0.266679	MDD	Brain Cerebellar Hemisphere	HAX1
15	0.864963	0.00316221	0.0997105	0.0003327	0.0318313	rs1494348	0.359827	MDD	Brain Cerebellar Hemisphere	FREM1
55	0.0369408	0.0194759	0.0521255	0.0266168	0.864841	rs11625397	0.376019	MDD	Brain Cerebellar Hemisphere	BAG5
448	9.57706e-13	3.05446e-11	0.00305998	0.0966933	0.900247	rs9393703	0.0365183	MDD	Brain Cerebellar Hemisphere	BTN3A2
286	0.00186991	0.00235971	0.12937	0.162552	0.703848	rs6901017	0.0184822	MDD	Brain Cerebellar Hemisphere	ZKSCAN8
65	0.0175603	0.015927	0.150717	0.136018	0.679778	rs4713112	0.0773317	MDD	Brain Cerebellar Hemisphere	RP1-97D16.1
396	4.15162e-40	4.96685e-38	0.000202871	0.0232942	0.976503	rs2568956	0.403722	MDD	Brain Cerebellar Hemisphere	RPL31P12
227	2.00687e-10	1.63186e-10	0.429682	0.34917	0.221148	rs10246303	0.422126	MDD	Brain Cerebellar Hemisphere	C1GALT1
29	0.798566	0.00102168	0.194787	0.000243827	0.00538173	rs34953859	0.0686893	MDD	Brain Cerebellar Hemisphere	LINC00533
503	1.00166e-08	9.26438e-10	0.852852	0.078812	0.0683358	rs1225618	0.151102	MDD	Brain Cerebellar Hemisphere	AL022393.9
17	0.758239	7.96248e-05	0.240175	2.3738e-05	0.00148347	rs1453179	0.076179	MDD	Brain Cerebellar Hemisphere	KLF7
814	9.34381e-23	8.74277e-21	0.00995953	0.93183	0.0582101	rs34466819	0.0225338	MDD	Brain Cerebellar Hemisphere	ZNF192P1
268	2.21493e-05	3.93754e-05	0.206656	0.366952	0.42633	rs7132753	0.0176584	MDD	Brain Cerebellar Hemisphere	RP11-131L12.3
500	8.54754e-09	8.81547e-10	0.701329	0.0721048	0.226566	rs7429353	0.0277435	MDD	Brain Cerebellar Hemisphere	RNF123
325	9.47048e-07	8.2215e-05	0.00185038	0.159796	0.83827	rs4499726	0.10716	MDD	Brain Caudate basal ganglia	SLC30A9
907	3.47922e-09	3.25184e-07	0.00993861	0.928846	0.0612146	rs9295755	0.0209733	MDD	Brain Caudate basal ganglia	ZNF602P
893	8.30877e-13	6.44726e-11	0.0127067	0.985985	0.00130789	rs213238	0.801307	MDD	Brain Caudate basal ganglia	ZSCAN31
185	0.000780814	0.0522651	0.0120094	0.803738	0.131207	rs6905391	0.162472	MDD	Brain Caudate basal ganglia	PGBD1
322	1.58996e-05	1.48679e-06	0.684267	0.0637349	0.251981	rs2859368	0.276728	MDD	Brain Caudate basal ganglia	ZSCAN23
52	0.000175268	0.00374186	0.00360051	0.075952	0.91653	rs2206656	0.22294	MDD	Brain Caudate basal ganglia	PTPN1
100	0.0121707	0.0125412	0.0598502	0.0608175	0.85462	rs12132899	0.136609	MDD	Brain Caudate basal ganglia	CAPN8
969	8.12756e-11	7.59493e-09	0.0105693	0.987665	0.00176558	rs2859348	0.148333	MDD	Brain Caudate basal ganglia	ZSCAN26
34	0.873092	0.000869859	0.121496	0.000116621	0.00442535	rs3129792	0.21589	MDD	Brain Caudate basal ganglia	ZKSCAN3
92	0.197095	0.00117936	0.746384	0.0044152	0.0509264	rs12888077	0.0291681	MDD	Brain Caudate basal ganglia	TRMT61A
53	5.39247e-15	2.57239e-16	0.683394	0.0323158	0.28429	rs9525917	0.901662	MDD	Brain Caudate basal ganglia	SMIM2-AS1
395	0.143436	0.00108781	0.834711	0.00631594	0.0144496	rs9468152	0.0736523	MDD	Brain Caudate basal ganglia	ABT1
188	0.000761846	2.40291e-06	0.965939	0.00301636	0.0302802	rs7040444	0.372692	MDD	Brain Caudate basal ganglia	FREM1
493	8.21805e-17	2.62049e-15	0.00306451	0.096818	0.900117	rs2073529	0.0231007	MDD	Brain Caudate basal ganglia	BTN3A2
558	0.000446868	0.000895802	0.120081	0.240079	0.638497	rs9393884	0.0208513	MDD	Brain Caudate basal ganglia	ZKSCAN8
222	3.15206e-13	2.57758e-13	0.462857	0.378341	0.158802	rs10246303	0.976816	MDD	Brain Caudate basal ganglia	C1GALT1
685	4.2089e-12	8.27522e-12	0.329112	0.647051	0.0238368	rs1225618	0.149449	MDD	Brain Caudate basal ganglia	AL022393.9
273	0.00332583	0.00634414	0.110958	0.210989	0.668383	rs34466819	0.0144761	MDD	Brain Caudate basal ganglia	ZNF192P1
248	6.24711e-05	4.53114e-05	0.573187	0.415732	0.0109738	rs7316527	0.179835	MDD	Brain Caudate basal ganglia	RP11-131L12.3
71	0.456695	0.00981236	0.405082	0.00858361	0.119827	rs2352974	0.0411853	MDD	Brain Caudate basal ganglia	RNF123
117	0.000172511	0.00764585	0.00111516	0.0484824	0.942584	rs4499726	0.0959174	MDD	Brain Anterior cingulate cortex BA24	SLC30A9
894	3.809e-10	5.84603e-09	0.0471884	0.724016	0.228796	rs1340004	0.0194713	MDD	Brain Anterior cingulate cortex BA24	ZNF602P
713	1.97918e-09	1.37436e-07	0.0141768	0.984454	0.00136941	rs213238	0.780066	MDD	Brain Anterior cingulate cortex BA24	ZSCAN31
31	0.546997	0.000197116	0.449911	0.000159395	0.00273484	rs2130357	0.735853	MDD	Brain Anterior cingulate cortex BA24	PGBD1
20	0.715528	0.0110308	0.189089	0.00283354	0.0815187	rs200951	0.33226	MDD	Brain Anterior cingulate cortex BA24	ZSCAN23
46	0.349776	0.000289728	0.641235	0.000522973	0.0081768	rs6604731	0.0723314	MDD	Brain Anterior cingulate cortex BA24	CAPN8
247	0.000276131	9.8109e-05	0.640154	0.227314	0.132158	rs13408	0.214962	MDD	Brain Anterior cingulate cortex BA24	ZSCAN26
32	0.671111	0.000336218	0.323049	0.000156496	0.00534779	rs6936644	0.222675	MDD	Brain Anterior cingulate cortex BA24	ZSCAN9
35	4.0874e-06	1.85991e-07	0.639308	0.0287589	0.331928	rs9525917	0.616815	MDD	Brain Anterior cingulate cortex BA24	SMIM2-AS1
139	0.0238727	0.0682379	0.0315377	0.0893605	0.786991	rs7127007	0.079995	MDD	Brain Anterior cingulate cortex BA24	RP11-700A24.1
46	0.0401747	0.00386302	0.204193	0.0189015	0.732868	rs861545	0.216528	MDD	Brain Anterior cingulate cortex BA24	BAG5
598	1.95974e-14	6.56303e-13	0.00307271	0.102008	0.894919	rs9393703	0.067266	MDD	Brain Anterior cingulate cortex BA24	BTN3A2
102	0.207013	0.118932	0.0999519	0.0569063	0.517197	rs536704	0.0376287	MDD	Brain Anterior cingulate cortex BA24	ZKSCAN8
144	1.0893e-06	8.91215e-07	0.085366	0.0689967	0.845635	rs10952047	0.440424	MDD	Brain Anterior cingulate cortex BA24	C1GALT1
36	0.331757	0.0166361	0.260558	0.0126874	0.378362	rs12629759	0.0595658	MDD	Brain Anterior cingulate cortex BA24	RP11-3B7.1
973	4.08431e-11	8.45201e-11	0.319162	0.660449	0.0203891	rs203869	0.121598	MDD	Brain Anterior cingulate cortex BA24	AL022393.9
20	0.937932	0.000198725	0.0613423	1.24828e-05	0.000514159	rs13006623	0.187063	MDD	Brain Anterior cingulate cortex BA24	KLF7
230	0.0160242	0.0255828	0.185632	0.295887	0.476874	rs61945177	0.0210799	MDD	Brain Anterior cingulate cortex BA24	RP11-131L12.3
319	0.0195155	0.000636338	0.730638	0.0235981	0.225612	rs2352974	0.0814973	MDD	Brain Anterior cingulate cortex BA24	RNF123
285	2.46014e-05	0.00210487	0.0014011	0.118999	0.87747	rs4499726	0.0782102	MDD	Brain Amygdala	SLC30A9
250	0.00293821	0.00513006	0.111609	0.194181	0.686141	rs4713135	0.0182919	MDD	Brain Amygdala	ZNF602P
676	0.00020767	0.000737494	0.124868	0.443008	0.43118	rs536704	0.163155	MDD	Brain Amygdala	ZSCAN31
92	0.331571	0.00430092	0.563862	0.007221	0.0930457	rs13408	0.0847894	MDD	Brain Amygdala	ZSCAN26
36	6.94572e-05	3.21754e-06	0.632456	0.0289594	0.338512	rs12869383	0.3866	MDD	Brain Amygdala	SMIM2-AS1
27	0.354482	0.00637015	0.425718	0.00744429	0.205985	rs2978381	0.61204	MDD	Brain Amygdala	MTHFD1
370	2.54753e-09	8.10039e-08	0.00341056	0.107557	0.889033	rs9393703	0.356707	MDD	Brain Amygdala	BTN3A2
78	0.00564845	0.00259005	0.354338	0.162003	0.47542	rs13226913	0.217404	MDD	Brain Amygdala	C1GALT1
311	0.000691969	8.84268e-05	0.778961	0.0994227	0.120836	rs2531827	0.126536	MDD	Brain Amygdala	AL022393.9
243	0.034112	0.0473836	0.132815	0.183886	0.601804	rs9461406	0.0206813	MDD	Brain Amygdala	ZNF192P1
237	0.000509574	0.000777836	0.216632	0.330225	0.451856	rs884844	0.0410616	MDD	Brain Amygdala	RP11-131L12.3
61	0.346855	0.00706991	0.481198	0.00965299	0.155223	rs2352974	0.0351489	MDD	Brain Amygdala	RNF123
714	1.66015e-11	1.53304e-09	0.0101134	0.933849	0.0560379	rs7755442	0.025242	MDD	Colon Sigmoid	ZNF602P
113	0.150022	0.00235628	0.808026	0.0126641	0.026932	rs6925047	0.0265872	MDD	Colon Sigmoid	HCG11
1046	1.42569e-14	1.12574e-12	0.0124494	0.983022	0.00452809	rs213238	0.152504	MDD	Colon Sigmoid	ZSCAN31
477	5.58768e-06	0.000424143	0.011389	0.86438	0.123802	rs1736904	0.587675	MDD	Colon Sigmoid	PGBD1
1062	3.44736e-26	2.60859e-24	0.0129931	0.983173	0.00383373	rs916403	0.374822	MDD	Colon Sigmoid	ZSCAN23
107	2.18414e-06	2.42987e-06	0.0732747	0.0806725	0.846048	rs72749512	0.265736	MDD	Colon Sigmoid	CAPN8
149	0.304801	0.0763383	0.080552	0.0196558	0.518653	rs2056923	0.994978	MDD	Colon Sigmoid	ZNF204P
974	9.99223e-15	9.38681e-13	0.0105099	0.987308	0.00218209	rs12214383	0.24621	MDD	Colon Sigmoid	ZSCAN26
270	0.000381444	0.0284607	0.00940004	0.701104	0.260654	rs6905391	0.160768	MDD	Colon Sigmoid	ZKSCAN3
80	0.0110899	2.09874e-05	0.96315	0.0017988	0.0239406	rs10887278	0.059616	MDD	Colon Sigmoid	CCSER2
41	3.91921e-06	1.84844e-07	0.607152	0.0282709	0.364573	rs4942281	0.309877	MDD	Colon Sigmoid	SMIM2-AS1
111	0.00663367	0.0214612	0.0387336	0.124502	0.808669	rs2084080	0.0468636	MDD	Colon Sigmoid	RP11-700A24.1
152	9.88421e-09	4.03459e-08	0.188448	0.769176	0.0423753	rs1256099	0.0915933	MDD	Colon Sigmoid	MTHFD1
96	0.024638	0.000364719	0.891437	0.0131256	0.0704351	rs7089031	0.114415	MDD	Colon Sigmoid	DNMBP
44	0.00241442	7.86513e-05	0.818782	0.0265202	0.152204	rs1760801	0.672583	MDD	Colon Sigmoid	HAX1
13	0.976254	0.000253074	0.0226567	5.04232e-06	0.000830971	rs10456045	0.772811	MDD	Colon Sigmoid	ABT1
75	2.08889e-30	6.129e-33	0.986207	0.00288272	0.01091	rs4388543	0.98937	MDD	Colon Sigmoid	FREM1
46	0.0249439	0.00450943	0.542599	0.0977626	0.330185	rs752624	0.210683	MDD	Colon Sigmoid	BAG5
786	3.96817e-67	1.55273e-65	0.00304569	0.118298	0.878656	rs9379871	0.0273607	MDD	Colon Sigmoid	BTN3A2
247	9.94297e-18	8.14408e-18	0.0437769	0.0349355	0.921288	rs11771259	0.99975	MDD	Colon Sigmoid	C1GALT1
42	0.00293608	0.00136693	0.262924	0.121797	0.610977	rs10149470	0.439971	MDD	Colon Sigmoid	RP11-894P9.2
581	2.14611e-10	5.03928e-11	0.760947	0.178618	0.0604351	rs12629759	0.0846069	MDD	Colon Sigmoid	RP11-3B7.1
14	4.11634e-05	0.033772	1.69778e-05	0.012976	0.953194	rs11157241	0.141341	MDD	Colon Sigmoid	CTD-2298J14.2
703	5.55817e-09	5.04465e-07	0.01021	0.92661	0.0631794	rs1225598	0.0307123	MDD	Colon Sigmoid	AL022393.9
803	1.93698e-11	1.57185e-09	0.0121619	0.986933	0.000905011	rs1150688	0.0728048	MDD	Colon Sigmoid	ZNF165
14	0.876937	0.00069788	0.114723	8.37393e-05	0.00755878	rs1890809	0.261475	MDD	Colon Sigmoid	ZNF192P1
392	8.20661e-22	1.54678e-21	0.260064	0.489919	0.250017	rs17512574	0.996194	MDD	Colon Sigmoid	RP11-131L12.3
589	9.80816e-12	3.30036e-12	0.605942	0.203704	0.190354	rs7634886	0.0378939	MDD	Colon Sigmoid	RNF123
112	0.00606247	0.00550606	0.090242	0.0811426	0.817047	rs754287	0.0653659	MDD	Colon Sigmoid	RP11-600F24.7
16	0.983922	0.000200202	0.0156981	3.01745e-06	0.000176701	rs1474986	0.155643	MDD	Colon Sigmoid	NKAPL
672	6.72783e-07	6.20162e-05	0.00973861	0.8976	0.0925987	rs853679	0.0595259	MDD	Colon Transverse	ZNF602P
234	0.0120449	0.000251963	0.954885	0.019962	0.012856	rs6925047	0.0938177	MDD	Colon Transverse	HCG11
1100	5.70525e-16	4.44286e-14	0.0126629	0.986099	0.00123833	rs7206	0.113524	MDD	Colon Transverse	ZSCAN31
883	2.81369e-18	2.6497e-17	0.0907473	0.854528	0.0547246	rs2859368	0.785773	MDD	Colon Transverse	ZSCAN23
259	0.00955815	0.0424185	0.04378	0.193582	0.710661	rs6934329	0.148744	MDD	Colon Transverse	ZNF204P
1097	5.38385e-23	5.05829e-21	0.0105263	0.988982	0.000492135	rs1150705	0.492845	MDD	Colon Transverse	ZSCAN26
497	9.50856e-06	4.13004e-05	0.0829751	0.359845	0.55713	rs536704	0.0606589	MDD	Colon Transverse	ZSCAN9
88	0.202112	0.0545019	0.154641	0.041153	0.547593	rs1233708	0.0744941	MDD	Colon Transverse	ZKSCAN3
33	0.0624437	0.00253006	0.424859	0.0167207	0.493447	rs9562538	0.211561	MDD	Colon Transverse	SMIM2-AS1
169	7.2818e-05	0.000264503	0.0318494	0.114836	0.852977	rs7101889	0.187717	MDD	Colon Transverse	RP11-700A24.1
130	0.000160626	0.000745972	0.125225	0.581273	0.292596	rs1256102	0.114671	MDD	Colon Transverse	MTHFD1
36	0.00505907	0.000251876	0.761088	0.0376964	0.195905	rs7522777	0.203458	MDD	Colon Transverse	HAX1
240	0.190681	0.00111149	0.786046	0.00456431	0.0175975	rs12215070	0.029565	MDD	Colon Transverse	ABT1
59	0.000181806	1.50397e-07	0.987119	0.000804687	0.0118947	rs4388543	0.422293	MDD	Colon Transverse	FREM1
138	0.00011223	5.8139e-05	0.565776	0.29295	0.141104	rs11625397	0.0975862	MDD	Colon Transverse	BAG5
1065	5.36211e-93	2.09721e-91	0.00293242	0.113808	0.88326	rs2073530	0.159723	MDD	Colon Transverse	BTN3A2
257	0.00400248	0.0070367	0.114293	0.200263	0.674405	rs61471148	0.0106811	MDD	Colon Transverse	ZKSCAN8
212	1.91272e-28	1.5635e-28	0.0433317	0.0344981	0.92217	rs11771259	0.999994	MDD	Colon Transverse	C1GALT1
267	0.00211886	0.000109184	0.86343	0.0444022	0.0899399	rs12637576	0.136149	MDD	Colon Transverse	RP11-3B7.1
19	1.97742e-05	0.0462446	7.739e-06	0.0171621	0.936566	rs1950829	0.306821	MDD	Colon Transverse	CTD-2298J14.2
800	6.20129e-18	5.80994e-16	0.00998811	0.935725	0.0542869	rs6901017	0.150354	MDD	Colon Transverse	AL022393.9
669	1.78534e-11	1.5686e-09	0.010269	0.902141	0.0875895	rs1225598	0.0792611	MDD	Colon Transverse	ZNF192P1
364	2.74009e-14	5.15219e-14	0.208453	0.391554	0.399992	rs56157623	0.11722	MDD	Colon Transverse	RP11-131L12.3
570	1.30023e-10	4.43939e-11	0.596246	0.203376	0.200378	rs2247036	0.0446814	MDD	Colon Transverse	RNF123
20	0.0793733	0.0226165	0.0458449	0.0122231	0.839942	rs13108759	0.217193	MDD	Colon Transverse	DCAF4L1
120	0.000452761	0.00337641	0.0834791	0.622244	0.290448	rs6934329	0.254193	MDD	Nerve Tibial	PRSS16
131	1.71762e-35	4.95544e-35	0.25464	0.734641	0.010719	rs16853872	1	MDD	Nerve Tibial	SLC30A9
1016	7.74851e-19	6.98267e-17	0.0103992	0.937088	0.0525129	rs6901017	0.17496	MDD	Nerve Tibial	ZNF602P
91	0.0235439	0.0204587	0.47364	0.411504	0.0708539	rs34605993	0.0661671	MDD	Nerve Tibial	HCG11
1319	5.93991e-18	4.64599e-16	0.0126065	0.986036	0.00135724	rs213238	0.609449	MDD	Nerve Tibial	ZSCAN31
193	5.73307e-05	0.00427851	0.0038002	0.282895	0.708969	rs6905391	0.169412	MDD	Nerve Tibial	PGBD1
1341	5.51957e-59	4.38873e-57	0.0123527	0.982182	0.00546488	rs2859368	0.524895	MDD	Nerve Tibial	ZSCAN23
66	2.1042e-05	0.000449477	0.00180619	0.0376217	0.960102	rs6020566	0.409776	MDD	Nerve Tibial	PTPN1
404	1.28904e-35	1.59609e-35	0.0644905	0.0789959	0.856514	rs140140950	0.545802	MDD	Nerve Tibial	CAPN8
735	6.18691e-05	0.000722086	0.0522059	0.608968	0.338042	rs4711150	0.102787	MDD	Nerve Tibial	ZNF204P
1508	1.37775e-57	1.29473e-55	0.010506	0.987296	0.00219806	rs12214383	0.475154	MDD	Nerve Tibial	ZSCAN26
233	0.00144556	0.0203668	0.0146123	0.205117	0.758458	rs34396849	0.0405779	MDD	Nerve Tibial	ZSCAN9
984	2.6263e-12	2.40467e-10	0.0107858	0.987555	0.00165905	rs2531827	0.144119	MDD	Nerve Tibial	ZKSCAN3
252	0.00240769	0.00187498	0.147666	0.11426	0.733791	rs72841169	0.0195714	MDD	Nerve Tibial	CCSER2
372	2.30265e-12	3.1526e-12	0.0497684	0.0672558	0.882976	rs2071407	0.766865	MDD	Nerve Tibial	TRMT61A
82	1.96143e-12	9.68641e-14	0.469266	0.0226664	0.508067	rs12584300	0.31261	MDD	Nerve Tibial	SMIM2-AS1
265	3.04545e-08	1.11129e-07	0.0333236	0.120752	0.845924	rs55836023	0.599746	MDD	Nerve Tibial	RP11-700A24.1
123	0.00517805	0.000785138	0.783663	0.118734	0.0916405	rs7227448	0.170028	MDD	Nerve Tibial	RAB27B
361	2.16482e-71	1.13662e-70	0.159068	0.835172	0.0057594	rs11158538	0.996559	MDD	Nerve Tibial	MTHFD1
336	4.48634e-11	1.98909e-11	0.677872	0.300523	0.0216055	rs11596056	0.189207	MDD	Nerve Tibial	DNMBP
61	5.76064e-05	2.45076e-06	0.798675	0.0338107	0.167455	rs7522777	0.257496	MDD	Nerve Tibial	HAX1
451	0.0111964	0.000223899	0.953894	0.0190597	0.0156262	rs62396201	0.367618	MDD	Nerve Tibial	ABT1
17	0.743359	0.000258104	0.251171	8.2079e-05	0.00513065	rs58173555	0.101632	MDD	Nerve Tibial	FREM1
1287	1.72235e-195	6.75269e-194	0.00353307	0.13766	0.858807	rs66827971	0.0432141	MDD	Nerve Tibial	BTN3A2
274	0.00783606	0.116598	0.0294002	0.437056	0.409109	rs6905391	0.690794	MDD	Nerve Tibial	ZKSCAN8
377	7.96624e-73	6.54225e-73	0.0433247	0.0346582	0.922017	rs11771259	1	MDD	Nerve Tibial	C1GALT1
67	0.00519776	0.00245379	0.199938	0.0936889	0.698722	rs10129426	0.152058	MDD	Nerve Tibial	RP11-894P9.2
513	5.46319e-12	1.96806e-12	0.343178	0.123092	0.53373	rs35174559	0.0948562	MDD	Nerve Tibial	RP11-3B7.1
155	0.000547222	1.2829e-06	0.985041	0.0022972	0.0121129	rs6017120	0.0515405	MDD	Nerve Tibial	RP1-138B7.7
155	3.21489e-07	0.00109736	2.38355e-05	0.0804412	0.918437	rs1950831	0.197242	MDD	Nerve Tibial	CTD-2298J14.2
947	2.21617e-17	2.07926e-15	0.00991164	0.929868	0.0602201	rs61471148	0.31572	MDD	Nerve Tibial	AL022393.9
261	1.20438e-05	3.32904e-07	0.961269	0.0265585	0.0121598	rs56039018	0.129471	MDD	Nerve Tibial	HSPA2
57	0.722043	0.000350372	0.275248	0.000131337	0.00222737	rs76625848	0.0613339	MDD	Nerve Tibial	TOR1AIP1
1247	3.27815e-20	3.07641e-18	0.00984851	0.924176	0.065975	rs4713135	0.325062	MDD	Nerve Tibial	OR2B8P
17	0.459083	4.76196e-05	0.537871	5.28459e-05	0.00294616	rs3791995	0.165269	MDD	Nerve Tibial	KLF7
1321	2.65702e-25	2.49395e-23	0.0104953	0.985116	0.00438877	rs276369	0.0994341	MDD	Nerve Tibial	ZNF165
573	4.13169e-14	4.86921e-15	0.861786	0.101525	0.0366889	rs1654774	0.526158	MDD	Nerve Tibial	ZNF192P1
271	1.2595e-102	5.09697e-104	0.0375128	0.000556142	0.961931	rs3120045	1	MDD	Nerve Tibial	CFAP57
402	2.30315e-30	4.33623e-30	0.215098	0.404591	0.380311	rs7132753	0.0315584	MDD	Nerve Tibial	RP11-131L12.3
714	9.22321e-31	2.3031e-31	0.638329	0.159193	0.202478	rs2234391	0.165626	MDD	Nerve Tibial	RNF123
14	0.863683	0.00466786	0.0484447	0.000178798	0.0830259	rs16853747	0.990467	MDD	Nerve Tibial	DCAF4L1
17	0.975703	0.000691895	0.02269	1.519e-05	0.000900048	rs75254709	0.11189	MDD	Nerve Tibial	HIST1H2BN
957	9.76717e-27	9.03409e-25	0.0100616	0.930582	0.0593568	rs34466819	0.0263267	MDD	Pituitary	ZNF602P
590	2.77901e-05	0.00214911	0.00840886	0.64995	0.339464	rs6905391	0.136442	MDD	Pituitary	ZSCAN31
44	0.000837158	0.0616105	0.000440668	0.0315253	0.905586	rs6905391	0.158334	MDD	Pituitary	PGBD1
847	1.60513e-10	1.22422e-08	0.0128674	0.981385	0.00574707	rs2859368	0.359853	MDD	Pituitary	ZSCAN23
101	0.00024156	0.000297297	0.0550396	0.0668617	0.87756	rs72747968	0.0778327	MDD	Pituitary	CAPN8
70	0.209876	0.0398168	0.315867	0.0595501	0.374891	rs9393830	0.233245	MDD	Pituitary	ZNF204P
968	2.74615e-23	2.20153e-21	0.0122893	0.985206	0.00250445	rs13408	0.223838	MDD	Pituitary	ZSCAN26
193	0.00269809	0.0400956	0.01067	0.157775	0.788761	rs67998226	0.0204758	MDD	Pituitary	ZSCAN9
163	0.0131731	0.00946488	0.156853	0.11199	0.708519	rs1233708	0.132576	MDD	Pituitary	ZKSCAN3
14	0.714166	0.00296159	0.218475	0.000842445	0.0635544	rs10129426	0.401537	MDD	Pituitary	TRMT61A
50	2.25242e-14	1.06867e-15	0.634464	0.0297667	0.33577	rs9525917	0.432742	MDD	Pituitary	SMIM2-AS1
240	1.76177e-05	6.41098e-05	0.0536795	0.194585	0.751653	rs76504433	0.0473471	MDD	Pituitary	RP11-700A24.1
112	0.80413	0.0010262	0.19242	0.000243376	0.00218131	rs7238382	0.0140813	MDD	Pituitary	RAB27B
59	0.0144886	0.00302878	0.134966	0.027394	0.820122	rs35020344	0.24082	MDD	Pituitary	MTHFD1
580	4.34684e-30	1.46265e-28	0.00300121	0.100089	0.896909	rs2073529	0.0231122	MDD	Pituitary	BTN3A2
158	1.21592e-13	9.94086e-14	0.42994	0.351284	0.218776	rs10246303	0.562567	MDD	Pituitary	C1GALT1
13	0.0571021	0.0145394	0.0376179	0.00869625	0.882044	rs11625397	0.281227	MDD	Pituitary	RP11-894P9.2
50	0.453641	0.000322932	0.539095	0.000377199	0.0065641	rs6017143	0.0820001	MDD	Pituitary	RP1-138B7.7
195	0.00714468	0.0121782	0.103857	0.176326	0.700494	rs156736	0.0341436	MDD	Pituitary	AL022393.9
72	0.14764	0.00560734	0.390523	0.0143902	0.44184	rs10913906	0.406044	MDD	Pituitary	TOR1AIP1
1419	2.30496e-33	2.16727e-31	0.00972931	0.914738	0.0755322	rs4713135	0.696272	MDD	Pituitary	OR2B8P
318	0.00518124	0.0243143	0.0677885	0.317529	0.585187	rs200956	0.0351619	MDD	Pituitary	OR1F12
124	0.00092534	0.00163026	0.0487522	0.0850276	0.863665	rs11170580	0.0280691	MDD	Pituitary	RP11-793H13.11
109	0.838245	0.0010195	0.158793	0.000191379	0.00175118	rs1225709	0.0158096	MDD	Pituitary	ZNF165
277	3.08949e-07	5.79445e-07	0.194292	0.363959	0.441748	rs4457791	0.0131217	MDD	Pituitary	RP11-131L12.3
284	8.57925e-05	2.20638e-06	0.748019	0.0190044	0.232889	rs6809431	0.0433934	MDD	Pituitary	RNF123
36	0.826142	0.00323589	0.157144	0.000602637	0.0128756	rs6917759	0.111737	MDD	Pituitary	NKAPL
233	0.00356202	0.0186361	0.0812578	0.42466	0.471884	rs35576511	0.0165998	MDD	Small Intestine Terminal Ileum	ZNF602P
282	0.073864	0.00501603	0.71886	0.0486635	0.153597	rs213238	0.0362974	MDD	Small Intestine Terminal Ileum	ZSCAN31
377	5.69941e-06	3.36095e-06	0.494832	0.291589	0.213569	rs2859368	0.496993	MDD	Small Intestine Terminal Ileum	ZSCAN23
558	2.26964e-06	3.48361e-05	0.0560356	0.859991	0.0839367	rs536704	0.0669401	MDD	Small Intestine Terminal Ileum	ZSCAN26
11	0.737471	0.043346	0.03388	0.00180786	0.183495	rs203888	0.204724	MDD	Small Intestine Terminal Ileum	ZSCAN9
28	0.0316923	0.0238856	0.05513	0.0407014	0.848591	rs12434608	0.177367	MDD	Small Intestine Terminal Ileum	MTHFD1
159	0.873842	0.00318799	0.119959	0.000435063	0.00257596	rs12215070	0.0289573	MDD	Small Intestine Terminal Ileum	ABT1
308	4.66998e-10	1.17097e-08	0.00304187	0.0753515	0.921607	rs9379871	0.0307103	MDD	Small Intestine Terminal Ileum	BTN3A2
138	2.19974e-07	1.79218e-07	0.047829	0.0380532	0.914117	rs11771259	0.931353	MDD	Small Intestine Terminal Ileum	C1GALT1
394	3.7632e-06	2.37845e-05	0.066329	0.418704	0.51494	rs149970	0.0581424	MDD	Small Intestine Terminal Ileum	AL022393.9
236	0.0226507	0.0340565	0.095887	0.143467	0.703939	rs200956	0.025188	MDD	Small Intestine Terminal Ileum	ZNF192P1
318	4.13768e-05	7.76551e-05	0.221787	0.415882	0.362212	rs17512574	0.0561708	MDD	Small Intestine Terminal Ileum	RP11-131L12.3
91	0.558958	0.00968379	0.356481	0.00610716	0.0687698	rs7429353	0.0330273	MDD	Small Intestine Terminal Ileum	RNF123
440	0.000907902	0.00861143	0.06425	0.609092	0.317138	rs1225598	0.0137774	MDD	Stomach	ZNF602P
590	8.86781e-07	1.68807e-06	0.331262	0.630547	0.0381884	rs213236	0.214202	MDD	Stomach	ZSCAN31
816	2.90488e-39	2.13685e-37	0.0133363	0.981019	0.00564471	rs2859368	0.480807	MDD	Stomach	ZSCAN23
1023	1.57804e-15	1.46836e-13	0.0106113	0.987376	0.00201304	rs12214383	0.241954	MDD	Stomach	ZSCAN26
76	0.00256077	0.141142	0.00239707	0.131397	0.722503	rs6905391	0.169359	MDD	Stomach	ZKSCAN3
34	0.463485	0.000935675	0.50438	0.000988022	0.0302106	rs2484875	0.0535058	MDD	Stomach	CCSER2
77	0.0789693	0.0071097	0.472216	0.0421146	0.39959	rs754287	0.396883	MDD	Stomach	TRMT61A
44	9.30291e-24	4.40617e-25	0.617462	0.0288915	0.353646	rs66786230	0.359007	MDD	Stomach	SMIM2-AS1
192	0.00153184	0.00555742	0.0329725	0.118781	0.841158	rs2084080	0.101684	MDD	Stomach	RP11-700A24.1
138	6.59669e-09	2.92597e-08	0.181772	0.806241	0.0119873	rs2983733	0.0866193	MDD	Stomach	MTHFD1
51	0.283431	0.00260123	0.6014	0.0054123	0.107156	rs11596802	0.0294767	MDD	Stomach	DNMBP
38	0.0136638	0.00363489	0.071359	0.01809	0.893252	rs9652403	0.247963	MDD	Stomach	BAG5
887	4.51808e-84	1.76984e-82	0.00377783	0.147137	0.849085	rs66827971	0.0566797	MDD	Stomach	BTN3A2
235	6.54478e-20	5.35269e-20	0.0445113	0.0354838	0.920005	rs11771259	0.998987	MDD	Stomach	C1GALT1
159	0.397874	0.00994484	0.479293	0.0118789	0.101009	rs12629759	0.152809	MDD	Stomach	RP11-3B7.1
677	7.18373e-08	1.57845e-06	0.0360557	0.792063	0.171879	rs9357065	0.0591007	MDD	Stomach	AL022393.9
41	0.00564918	0.19241	0.00140117	0.0469699	0.75357	rs6905391	0.31113	MDD	Stomach	ZNF165
500	0.000150262	0.00291836	0.0368474	0.715399	0.244685	rs7752448	0.0496578	MDD	Stomach	ZNF192P1
45	2.3885e-38	6.88357e-40	0.0375292	0.000119226	0.962352	rs3120045	1	MDD	Stomach	CFAP57
354	2.33567e-14	4.39033e-14	0.219088	0.411448	0.369464	rs56157623	0.0836363	MDD	Stomach	RP11-131L12.3
128	0.14574	0.025069	0.426508	0.0730347	0.329648	rs2029591	0.0262971	MDD	Stomach	RNF123
69	0.146363	0.0487737	0.192461	0.0635864	0.548816	rs967005	0.0856632	MDD	Stomach	HIST1H3H
311	4.17733e-05	0.000511888	0.0186278	0.22751	0.753308	rs6934329	0.430816	MDD	Esophagus Gastroesophageal Junction	PRSS16
957	3.75831e-14	3.48739e-12	0.0101285	0.939791	0.0500808	rs9357065	0.0243765	MDD	Esophagus Gastroesophageal Junction	ZNF602P
1411	6.03731e-21	5.54762e-19	0.0107548	0.988246	0.000999028	rs213238	0.961948	MDD	Esophagus Gastroesophageal Junction	ZSCAN31
23	0.334678	0.0770778	0.0273272	0.0057384	0.555178	rs1736904	0.981744	MDD	Esophagus Gastroesophageal Junction	PGBD1
1101	1.12792e-35	1.03618e-33	0.0107219	0.984984	0.00429378	rs2859368	0.422789	MDD	Esophagus Gastroesophageal Junction	ZSCAN23
96	3.42109e-06	3.91283e-06	0.0464393	0.0522131	0.90134	rs2404354	0.43218	MDD	Esophagus Gastroesophageal Junction	CAPN8
182	0.00418947	0.0107655	0.0626885	0.160326	0.762031	rs4711150	0.0886734	MDD	Esophagus Gastroesophageal Junction	ZNF204P
992	2.17463e-11	2.0367e-09	0.0105407	0.987218	0.00224108	rs12214383	0.386672	MDD	Esophagus Gastroesophageal Junction	ZSCAN26
856	3.07872e-05	0.00286384	0.00770021	0.716005	0.273401	rs853676	0.111295	MDD	Esophagus Gastroesophageal Junction	ZKSCAN3
257	0.00173452	0.00134326	0.14685	0.112988	0.737084	rs61865019	0.0599657	MDD	Esophagus Gastroesophageal Junction	CCSER2
42	1.84604e-16	8.66508e-18	0.59446	0.0275251	0.378015	rs66786230	0.406131	MDD	Esophagus Gastroesophageal Junction	SMIM2-AS1
231	5.70588e-05	0.000205905	0.038876	0.139468	0.821393	rs55836023	0.161818	MDD	Esophagus Gastroesophageal Junction	RP11-700A24.1
167	2.75358e-10	1.34923e-09	0.160994	0.788807	0.050199	rs1256099	0.0926499	MDD	Esophagus Gastroesophageal Junction	MTHFD1
264	0.000115834	5.75969e-05	0.326381	0.161777	0.511669	rs12761972	0.156071	MDD	Esophagus Gastroesophageal Junction	DNMBP
45	1.82982e-06	9.16275e-08	0.801535	0.0399781	0.158485	rs7522777	0.260075	MDD	Esophagus Gastroesophageal Junction	HAX1
12	0.815555	0.00108826	0.162791	0.000196855	0.0203689	rs2274267	0.168973	MDD	Esophagus Gastroesophageal Junction	BAG5
1156	1.89651e-117	7.43746e-116	0.00288914	0.112417	0.884693	rs12174602	0.178228	MDD	Esophagus Gastroesophageal Junction	BTN3A2
209	2.74046e-18	2.24201e-18	0.298249	0.243543	0.458208	rs13226913	0.480471	MDD	Esophagus Gastroesophageal Junction	C1GALT1
64	3.8124e-06	1.72666e-06	0.289371	0.130478	0.580146	rs10149470	0.732631	MDD	Esophagus Gastroesophageal Junction	RP11-894P9.2
549	1.05376e-11	3.80205e-12	0.305691	0.109711	0.584598	rs12629759	0.508551	MDD	Esophagus Gastroesophageal Junction	RP11-3B7.1
878	3.23054e-08	2.99616e-06	0.00987656	0.915927	0.0741937	rs9393881	0.0404134	MDD	Esophagus Gastroesophageal Junction	AL022393.9
105	0.0116861	0.00762175	0.202886	0.131678	0.646129	rs4019971	0.0721999	MDD	Esophagus Gastroesophageal Junction	RP11-793H13.11
599	0.000336069	0.00115486	0.187319	0.643533	0.167657	rs536704	0.0375827	MDD	Esophagus Gastroesophageal Junction	ZNF165
197	0.425421	0.0109916	0.4622	0.0118524	0.0895348	rs200972	0.0533958	MDD	Esophagus Gastroesophageal Junction	ZNF192P1
112	1.4974e-28	5.09177e-30	0.0375219	0.000313737	0.962164	rs3120045	1	MDD	Esophagus Gastroesophageal Junction	CFAP57
401	9.44937e-25	1.78201e-24	0.227024	0.427788	0.345188	rs61943398	0.284834	MDD	Esophagus Gastroesophageal Junction	RP11-131L12.3
592	1.07741e-08	4.17684e-09	0.579654	0.224521	0.195825	rs7429353	0.0292553	MDD	Esophagus Gastroesophageal Junction	RNF123
91	0.000206323	0.000159842	0.0362833	0.0271731	0.936178	rs752624	0.302798	MDD	Esophagus Gastroesophageal Junction	RP11-600F24.7
32	0.738473	0.000182889	0.259493	6.24765e-05	0.00178896	rs34895357	0.10667	MDD	Esophagus Gastroesophageal Junction	SEMA4C
15	0.601381	0.125131	0.0106538	0.00195588	0.260878	rs735765	0.530193	MDD	Esophagus Gastroesophageal Junction	HIST1H2BN
113	0.000181021	0.00225676	0.00267927	0.0324397	0.962443	rs34388707	0.172895	MDD	Esophagus Mucosa	PRSS16
181	0.00022239	0.00961907	0.00632432	0.272835	0.710999	rs34374074	0.102933	MDD	Esophagus Mucosa	SLC30A9
261	0.00405413	0.00732519	0.119074	0.214493	0.655055	rs34466819	0.0123257	MDD	Esophagus Mucosa	ZNF602P
409	1.32431e-07	9.15107e-09	0.930056	0.0642616	0.00568261	rs6925047	0.25309	MDD	Esophagus Mucosa	HCG11
1289	4.99623e-24	4.68538e-22	0.0105421	0.988615	0.00084291	rs1150716	0.336886	MDD	Esophagus Mucosa	ZSCAN31
1282	5.54145e-40	4.84044e-38	0.0112637	0.983877	0.00485946	rs2859368	0.500093	MDD	Esophagus Mucosa	ZSCAN23
243	1.65294e-10	2.26166e-12	0.925729	0.0126048	0.0616659	rs6680821	0.378946	MDD	Esophagus Mucosa	CAPN8
31	0.584608	0.000270396	0.410359	0.000185224	0.00457777	rs71559025	0.160092	MDD	Esophagus Mucosa	ZNF204P
1021	2.35462e-15	2.2089e-13	0.0105283	0.987677	0.00179473	rs12214383	0.378676	MDD	Esophagus Mucosa	ZSCAN26
29	0.872253	0.000682151	0.125026	9.58336e-05	0.00194343	rs645666	0.0774987	MDD	Esophagus Mucosa	ZSCAN9
410	0.000489084	0.0347228	0.0112077	0.795539	0.158041	rs6905391	0.195439	MDD	Esophagus Mucosa	ZKSCAN3
336	4.64506e-07	5.99963e-07	0.0590707	0.075431	0.865497	rs754287	0.189825	MDD	Esophagus Mucosa	TRMT61A
51	1.63666e-24	7.83552e-26	0.617451	0.0292072	0.353342	rs66786230	0.355815	MDD	Esophagus Mucosa	SMIM2-AS1
204	6.71757e-10	3.43554e-09	0.161804	0.827498	0.0106985	rs7151163	0.152114	MDD	Esophagus Mucosa	MTHFD1
279	0.000157535	7.13079e-05	0.576828	0.260939	0.162005	rs12761972	0.198425	MDD	Esophagus Mucosa	DNMBP
14	0.0805719	0.000474127	0.752482	0.00426579	0.162206	rs7522777	0.284897	MDD	Esophagus Mucosa	HAX1
510	2.09824e-06	3.53602e-08	0.962646	0.0162017	0.0211506	rs12215070	0.109755	MDD	Esophagus Mucosa	ABT1
95	2.27851e-09	3.06878e-12	0.988011	0.00132002	0.0106691	rs7049012	0.28658	MDD	Esophagus Mucosa	FREM1
231	2.7344e-09	3.45194e-09	0.031585	0.0389437	0.929471	rs752624	0.528681	MDD	Esophagus Mucosa	BAG5
1366	1.00648e-204	3.94606e-203	0.00378384	0.147503	0.848714	rs66827971	0.0567896	MDD	Esophagus Mucosa	BTN3A2
222	2.78028e-22	2.27706e-22	0.0411171	0.032749	0.926134	rs11771259	0.911296	MDD	Esophagus Mucosa	C1GALT1
19	0.0970767	0.0178277	0.0624661	0.0106597	0.81197	rs9652403	0.267422	MDD	Esophagus Mucosa	RP11-894P9.2
221	0.0127735	0.000652272	0.428255	0.0213316	0.536987	rs12637576	0.0980871	MDD	Esophagus Mucosa	RP11-3B7.1
745	1.05152e-13	9.55048e-12	0.010286	0.934168	0.0555457	rs4713135	0.0850629	MDD	Esophagus Mucosa	AL022393.9
32	0.224678	0.0192936	0.114681	0.00921577	0.632132	rs7312372	0.299713	MDD	Esophagus Mucosa	RP11-793H13.11
336	0.000101732	0.000195744	0.118847	0.228021	0.652834	rs35576511	0.0153956	MDD	Esophagus Mucosa	ZNF165
553	8.40373e-06	0.000167662	0.0375862	0.749668	0.21257	rs1340004	0.0146398	MDD	Esophagus Mucosa	ZNF192P1
385	2.97367e-24	5.59679e-24	0.219363	0.412499	0.368138	rs56157623	0.0506984	MDD	Esophagus Mucosa	RP11-131L12.3
190	0.00156677	4.77939e-05	0.738153	0.0222792	0.237953	rs2352974	0.0360545	MDD	Esophagus Mucosa	RNF123
66	0.790464	0.0100417	0.186971	0.00236504	0.0101581	rs115091345	0.719231	MDD	Esophagus Mucosa	NKAPL
733	8.07642e-06	0.000370446	0.0153454	0.703578	0.280698	rs34388707	0.13026	MDD	Esophagus Muscularis	PRSS16
773	8.72486e-21	8.11109e-19	0.010034	0.932757	0.0572086	rs1340004	0.0236805	MDD	Esophagus Muscularis	ZNF602P
1438	1.73185e-39	1.37027e-37	0.0124665	0.986372	0.00116104	rs213238	0.999972	MDD	Esophagus Muscularis	ZSCAN31
35	0.142987	0.0323427	0.0812518	0.0176528	0.725766	rs1736904	0.998699	MDD	Esophagus Muscularis	PGBD1
1080	1.9694e-28	1.81568e-26	0.0106809	0.984711	0.00460801	rs2859368	0.500092	MDD	Esophagus Muscularis	ZSCAN23
159	0.0507699	0.131456	0.0483196	0.124467	0.644987	rs2056923	0.179512	MDD	Esophagus Muscularis	ZNF204P
1092	8.70707e-26	8.1789e-24	0.0105115	0.987384	0.00210454	rs13408	0.304168	MDD	Esophagus Muscularis	ZSCAN26
23	0.876271	0.000410167	0.121495	5.5101e-05	0.00176869	rs645666	0.120738	MDD	Esophagus Muscularis	ZSCAN9
987	8.45323e-18	7.76645e-16	0.0107497	0.987636	0.00161419	rs2531827	0.0946137	MDD	Esophagus Muscularis	ZKSCAN3
265	1.23199e-06	9.54624e-07	0.149778	0.115323	0.734896	rs10082518	0.047521	MDD	Esophagus Muscularis	CCSER2
263	3.86633e-07	4.89517e-07	0.0603248	0.0755133	0.864161	rs2756119	0.309126	MDD	Esophagus Muscularis	TRMT61A
92	8.03883e-27	4.24184e-28	0.668592	0.0349831	0.296425	rs12869383	0.53726	MDD	Esophagus Muscularis	SMIM2-AS1
325	2.3988e-08	8.76641e-08	0.0282336	0.102311	0.869456	rs55836023	0.392667	MDD	Esophagus Muscularis	RP11-700A24.1
141	4.12696e-13	1.47135e-12	0.216956	0.77349	0.0095538	rs11158538	0.402193	MDD	Esophagus Muscularis	MTHFD1
146	1.63061e-07	1.84211e-08	0.757369	0.0854029	0.157228	rs7522777	0.28018	MDD	Esophagus Muscularis	HAX1
112	0.040335	0.000981217	0.597305	0.0141833	0.347195	rs62396201	0.581671	MDD	Esophagus Muscularis	ABT1
21	0.363564	8.38076e-05	0.629071	0.000137868	0.0071433	rs10810278	0.146867	MDD	Esophagus Muscularis	FREM1
1442	2.81861e-191	1.1056e-189	0.00371289	0.144786	0.851501	rs9393703	0.710093	MDD	Esophagus Muscularis	BTN3A2
111	0.426416	0.0407468	0.0793595	0.00713698	0.44634	rs9393830	0.603533	MDD	Esophagus Muscularis	ZKSCAN8
276	5.25185e-34	4.30812e-34	0.362818	0.297282	0.3399	rs7780273	0.649156	MDD	Esophagus Muscularis	C1GALT1
32	0.0122733	0.00176168	0.312595	0.0442401	0.62913	rs10149470	0.570448	MDD	Esophagus Muscularis	RP11-894P9.2
700	4.41193e-11	1.55662e-11	0.494234	0.174044	0.331722	rs12629759	0.147163	MDD	Esophagus Muscularis	RP11-3B7.1
957	2.29184e-10	2.13039e-08	0.0100174	0.931113	0.0588698	rs4713135	0.0282396	MDD	Esophagus Muscularis	AL022393.9
76	0.451159	0.000494915	0.540824	0.000586342	0.00693543	rs10132794	0.0277284	MDD	Esophagus Muscularis	HSPA2
140	5.46099e-06	9.1264e-06	0.0627273	0.103997	0.833262	rs7306748	0.225805	MDD	Esophagus Muscularis	RP11-793H13.11
754	5.59752e-10	4.64396e-08	0.0119001	0.987282	0.00081763	rs1150688	0.10498	MDD	Esophagus Muscularis	ZNF165
65	0.373755	0.00355489	0.579621	0.00547535	0.0375944	rs1778484	0.0717802	MDD	Esophagus Muscularis	ZNF192P1
94	2.01029e-22	6.80915e-24	0.0375221	0.00030876	0.962169	rs3120045	1	MDD	Esophagus Muscularis	CFAP57
440	2.12717e-45	4.01315e-45	0.222302	0.41904	0.358658	rs17441061	0.252207	MDD	Esophagus Muscularis	RP11-131L12.3
655	4.60269e-17	1.4477e-17	0.615871	0.193522	0.190607	rs9871654	0.051393	MDD	Esophagus Muscularis	RNF123
324	4.9293e-06	6.68894e-06	0.0718341	0.0966456	0.831509	rs752624	0.248158	MDD	Esophagus Muscularis	RP11-600F24.7
39	0.325791	0.0518284	0.220371	0.0346904	0.367319	rs72811653	0.179242	MDD	Esophagus Muscularis	SEMA4C
24	0.109947	0.0512519	0.0416308	0.0186277	0.778542	rs34567573	0.500639	MDD	Esophagus Muscularis	DCAF4L1
39	0.000190204	0.0140931	0.000502105	0.0362543	0.94896	rs6905391	0.216157	MDD	Esophagus Muscularis	NKAPL
111	0.0215705	0.231211	0.00644122	0.06837	0.672408	rs34396849	0.0388203	MDD	Esophagus Muscularis	HIST1H2BN
12	0.196161	0.0308152	0.0538086	0.00774142	0.711474	rs1152590	0.549637	MDD	Esophagus Muscularis	CTD-2555O16.2
677	7.98021e-05	0.00744595	0.00781432	0.728861	0.255799	rs6905391	0.0854641	MDD	Esophagus Muscularis	HIST1H3H
1445	1.16879e-31	1.08311e-29	0.0106562	0.987503	0.00184056	rs2531827	0.172097	MDD	Pancreas	ZSCAN31
116	0.0013295	0.0982795	0.0041967	0.309643	0.586551	rs1936365	0.18856	MDD	Pancreas	PGBD1
58	0.438148	0.0076918	0.405884	0.0069841	0.141292	rs2531805	0.129004	MDD	Pancreas	ZSCAN23
49	0.237821	0.00248424	0.528997	0.00530042	0.225397	rs1961255	0.232126	MDD	Pancreas	CAPN8
538	1.77795e-06	3.05218e-06	0.335587	0.576009	0.0883986	rs6908553	0.169693	MDD	Pancreas	ZNF204P
771	2.00546e-09	1.86205e-07	0.0105983	0.984039	0.00536267	rs13408	0.188156	MDD	Pancreas	ZSCAN26
745	9.92472e-06	4.18744e-05	0.121411	0.511892	0.366644	rs200988	0.275736	MDD	Pancreas	ZKSCAN3
120	0.263324	0.00570806	0.620039	0.0133429	0.0975863	rs7070418	0.0488958	MDD	Pancreas	CCSER2
42	1.4051e-23	6.62802e-25	0.671689	0.0313873	0.296924	rs12869383	0.535297	MDD	Pancreas	SMIM2-AS1
200	3.19378e-24	1.62797e-23	0.16287	0.830195	0.00693416	rs7151163	0.653053	MDD	Pancreas	MTHFD1
11	0.986479	0.000161622	0.0131565	1.95515e-06	0.000200386	rs3927423	0.177585	MDD	Pancreas	ABT1
83	2.41905e-05	5.20085e-06	0.744747	0.160022	0.0952015	rs35498576	0.14112	MDD	Pancreas	BAG5
695	6.49193e-39	2.53841e-37	0.00377514	0.146762	0.849462	rs66827971	0.0553033	MDD	Pancreas	BTN3A2
273	1.21601e-25	9.94233e-26	0.0428913	0.0341456	0.922963	rs11771259	0.937922	MDD	Pancreas	C1GALT1
379	8.48422e-07	2.36339e-06	0.110722	0.30785	0.581425	rs1340004	0.0190102	MDD	Pancreas	AL022393.9
94	0.00587726	0.00924578	0.0437812	0.0680011	0.873095	rs7970047	0.045741	MDD	Pancreas	RP11-793H13.11
251	0.0356221	0.00011241	0.950517	0.00298872	0.0107595	rs1150683	0.0266483	MDD	Pancreas	ZNF165
240	0.00781594	0.0161712	0.107716	0.222219	0.646077	rs200956	0.0217698	MDD	Pancreas	ZNF192P1
321	1.2978e-09	2.44015e-09	0.0705157	0.131787	0.797698	rs7974375	0.167732	MDD	Pancreas	RP11-131L12.3
262	0.00237704	0.0002268	0.699941	0.0665526	0.230902	rs6809431	0.0507645	MDD	Pancreas	RNF123
63	0.103947	0.00065828	0.827484	0.00517758	0.0627332	rs62007715	0.214987	MDD	Pancreas	RP11-600F24.7
411	0.000990984	0.000782861	0.278355	0.219395	0.500476	rs34783558	0.144203	acute appendicitis	Whole Blood	PRSS16
464	2.09606e-07	1.11396e-07	0.61832	0.328556	0.0531234	rs9295761	0.023728	acute appendicitis	Whole Blood	ZNF602P
60	0.0136151	2.23544e-05	0.95748	0.00154473	0.0273383	rs6456762	0.0629938	acute appendicitis	Whole Blood	HCG11
47	0.0511783	3.19329e-05	0.939647	0.00057773	0.00856542	rs1125346	0.0806558	acute appendicitis	Whole Blood	CAPN8
88	0.823184	0.00179405	0.170149	0.000366316	0.00450663	rs11965137	0.0563811	acute appendicitis	Whole Blood	ZNF204P
643	0.000156294	6.02179e-05	0.709157	0.273211	0.0174161	rs2394049	0.0484261	acute appendicitis	Whole Blood	ZSCAN26
895	3.39268e-11	1.14884e-11	0.363473	0.122566	0.513961	rs12199114	0.175324	acute appendicitis	Whole Blood	ZSCAN9
48	0.456513	0.0401939	0.274471	0.0239611	0.20486	rs9257566	0.263712	acute appendicitis	Whole Blood	ZKSCAN3
361	1.78729e-05	5.30141e-08	0.985074	0.00290991	0.0119986	rs2403193	0.345472	acute appendicitis	Whole Blood	TRMT61A
514	1.32297e-07	2.13812e-08	0.849646	0.137303	0.0130508	rs75523987	0.242583	acute appendicitis	Whole Blood	ABT1
121	0.000401305	2.82572e-07	0.993973	0.000694957	0.00493016	rs34026011	0.164701	acute appendicitis	Whole Blood	BAG5
1665	4.5265e-210	6.17441e-210	0.40781	0.55624	0.0359502	rs9393710	0.0386776	acute appendicitis	Whole Blood	BTN3A2
285	5.87039e-31	1.87825e-33	0.989479	0.0031585	0.00736264	rs10256877	0.488229	acute appendicitis	Whole Blood	C1GALT1
129	0.398542	0.00400534	0.557328	0.00556659	0.0345588	rs9393908	0.0388854	acute appendicitis	Whole Blood	AL022393.9
157	0.0431311	0.00215004	0.887132	0.0441992	0.0233872	rs2859348	0.298841	acute appendicitis	Whole Blood	ZNF192P1
367	3.10856e-10	1.24003e-12	0.986205	0.00392419	0.00987083	rs1060964	0.0694277	acute appendicitis	Whole Blood	RP11-131L12.3
50	0.807379	0.000323098	0.19103	7.52541e-05	0.00119268	rs62401446	0.0592099	acute appendicitis	Whole Blood	NKAPL
290	0.00131092	4.23727e-06	0.983853	0.00316845	0.011663	rs28403249	0.0149531	acute appendicitis	Brain Substantia nigra	SLC30A9
275	0.0702281	0.0107222	0.686952	0.104755	0.127342	rs66529373	0.034131	acute appendicitis	Brain Substantia nigra	ZNF602P
759	0.00628477	0.0031566	0.557393	0.279804	0.153361	rs1139226	0.134306	acute appendicitis	Brain Substantia nigra	ZSCAN31
15	0.878101	0.000156244	0.12042	2.01244e-05	0.00130243	rs10799298	0.294178	acute appendicitis	Brain Substantia nigra	CAPN8
187	0.0163805	0.00036565	0.931751	0.0207681	0.030735	rs442439	0.340123	acute appendicitis	Brain Substantia nigra	ZSCAN26
38	9.01264e-06	2.75546e-09	0.992326	0.000296017	0.0073692	rs12869383	0.26198	acute appendicitis	Brain Substantia nigra	SMIM2-AS1
126	0.0772202	0.00416838	0.803511	0.043302	0.0717984	rs9393703	0.0420509	acute appendicitis	Brain Substantia nigra	BTN3A2
103	0.000285284	2.00413e-07	0.993167	0.000691848	0.00585571	rs4724958	0.269032	acute appendicitis	Brain Substantia nigra	C1GALT1
174	0.0122912	0.00107983	0.815705	0.0715631	0.0993604	rs418914	0.207102	acute appendicitis	Brain Substantia nigra	AL022393.9
1227	8.3174e-06	3.02463e-05	0.200521	0.729124	0.0703167	rs9357070	0.115273	acute appendicitis	Brain Spinal cord cervical c-1	ZSCAN31
192	0.13334	0.372984	0.0319388	0.0889681	0.372769	rs3135316	0.0171451	acute appendicitis	Brain Spinal cord cervical c-1	PGBD1
652	0.00270163	0.00141677	0.61039	0.32003	0.0654618	rs1150691	0.170071	acute appendicitis	Brain Spinal cord cervical c-1	ZSCAN23
74	0.0709275	6.9265e-05	0.916949	0.000884287	0.0111696	rs12128409	0.160005	acute appendicitis	Brain Spinal cord cervical c-1	CAPN8
70	0.532888	0.00632675	0.401953	0.0047181	0.0541146	rs418092	0.132322	acute appendicitis	Brain Spinal cord cervical c-1	ZSCAN26
45	1.26969e-05	4.52746e-09	0.993606	0.000348269	0.00603294	rs9525917	0.609633	acute appendicitis	Brain Spinal cord cervical c-1	SMIM2-AS1
458	7.37958e-09	7.92986e-09	0.46263	0.497088	0.0402816	rs68072215	0.0190615	acute appendicitis	Brain Spinal cord cervical c-1	BTN3A2
178	1.21752e-10	1.72922e-13	0.993998	0.00140716	0.00459476	rs10246303	0.99696	acute appendicitis	Brain Spinal cord cervical c-1	C1GALT1
327	0.0408473	0.00427469	0.804701	0.0841464	0.0660302	rs7742957	0.073355	acute appendicitis	Brain Spinal cord cervical c-1	AL022393.9
220	0.129046	0.000359219	0.858051	0.00237836	0.0101662	rs61945209	0.0134813	acute appendicitis	Brain Spinal cord cervical c-1	RP11-131L12.3
63	0.495259	0.0332416	0.219015	0.0144621	0.238022	rs2271960	0.0358723	acute appendicitis	Brain Spinal cord cervical c-1	RNF123
428	3.64417e-06	1.89669e-06	0.552973	0.287647	0.159375	rs9368548	0.0765844	acute appendicitis	Brain Putamen basal ganglia	ZNF602P
1230	1.3948e-16	9.99154e-17	0.580055	0.415512	0.0044332	rs9301	0.478911	acute appendicitis	Brain Putamen basal ganglia	ZSCAN31
277	0.000109212	2.85413e-06	0.96555	0.0252244	0.00911339	rs2531806	0.215007	acute appendicitis	Brain Putamen basal ganglia	ZSCAN23
78	0.339307	0.000360117	0.651713	0.000683748	0.00793604	rs12128409	0.121834	acute appendicitis	Brain Putamen basal ganglia	CAPN8
828	4.66316e-08	2.40895e-08	0.655996	0.338877	0.00512719	rs13408	0.180976	acute appendicitis	Brain Putamen basal ganglia	ZSCAN26
183	0.249276	0.000580002	0.741383	0.00171797	0.0070435	rs4713208	0.0889348	acute appendicitis	Brain Putamen basal ganglia	ZKSCAN3
67	0.207639	0.000100221	0.785919	0.000373373	0.00596827	rs7154948	0.142318	acute appendicitis	Brain Putamen basal ganglia	TRMT61A
40	1.68095e-08	5.26234e-12	0.993463	0.000304779	0.00623257	rs12869383	0.7839	acute appendicitis	Brain Putamen basal ganglia	SMIM2-AS1
49	1.14439e-05	7.62859e-09	0.99378	0.000656912	0.00555142	rs35482991	0.296882	acute appendicitis	Brain Putamen basal ganglia	HAX1
64	0.0930683	2.89364e-05	0.902529	0.000276513	0.00409707	rs10738383	0.0349159	acute appendicitis	Brain Putamen basal ganglia	FREM1
376	1.20759e-08	1.07766e-08	0.505259	0.450853	0.043888	rs68072215	0.0188745	acute appendicitis	Brain Putamen basal ganglia	BTN3A2
176	0.0299134	0.000936874	0.868354	0.0271227	0.0736733	rs9295761	0.0094251	acute appendicitis	Brain Putamen basal ganglia	ZKSCAN8
261	2.66347e-16	5.11655e-19	0.992483	0.00190095	0.00561566	rs7780273	0.84378	acute appendicitis	Brain Putamen basal ganglia	C1GALT1
305	0.00616289	0.000109464	0.960944	0.0170524	0.0157314	rs2622322	0.0771124	acute appendicitis	Brain Putamen basal ganglia	AL022393.9
302	0.00180706	6.17661e-06	0.984302	0.00335386	0.0105307	rs4766900	0.0570017	acute appendicitis	Brain Putamen basal ganglia	RP11-131L12.3
69	0.600917	0.0144589	0.290938	0.00691357	0.0867727	rs2234391	0.0557371	acute appendicitis	Brain Putamen basal ganglia	RNF123
408	3.36416e-07	9.36764e-09	0.959326	0.0266988	0.013975	rs28403249	0.064273	acute appendicitis	Brain Nucleus accumbens basal ganglia	SLC30A9
1236	2.96312e-19	1.48039e-18	0.164513	0.8219	0.0135872	rs9393884	0.0912864	acute appendicitis	Brain Nucleus accumbens basal ganglia	ZNF602P
1240	1.66694e-07	2.57753e-07	0.390613	0.603988	0.00539831	rs34477097	0.347534	acute appendicitis	Brain Nucleus accumbens basal ganglia	ZSCAN31
245	0.667935	0.00444106	0.319959	0.00212185	0.00554327	rs9393803	0.0222479	acute appendicitis	Brain Nucleus accumbens basal ganglia	PGBD1
320	0.0405244	0.000622326	0.900204	0.0137794	0.04487	rs442439	0.195604	acute appendicitis	Brain Nucleus accumbens basal ganglia	ZSCAN23
139	2.31646e-06	9.09456e-09	0.983899	0.00385059	0.0122482	rs72749511	0.0893358	acute appendicitis	Brain Nucleus accumbens basal ganglia	CAPN8
312	0.0215884	0.00633196	0.738649	0.216632	0.016799	rs35909544	0.111311	acute appendicitis	Brain Nucleus accumbens basal ganglia	ZNF204P
1004	6.28379e-10	7.41862e-10	0.452086	0.533717	0.0141972	rs1150726	0.106304	acute appendicitis	Brain Nucleus accumbens basal ganglia	ZSCAN26
187	0.323732	0.005419	0.651432	0.0108959	0.00852066	rs993619	0.0251849	acute appendicitis	Brain Nucleus accumbens basal ganglia	ZSCAN9
54	0.435133	0.000111669	0.561942	0.000141541	0.00267186	rs3759584	0.026893	acute appendicitis	Brain Nucleus accumbens basal ganglia	TRMT61A
46	4.53099e-18	1.70071e-21	0.993441	0.000366697	0.00619221	rs9525917	0.771225	acute appendicitis	Brain Nucleus accumbens basal ganglia	SMIM2-AS1
19	0.701998	0.000482492	0.287732	0.000188162	0.00959986	rs2987983	0.190686	acute appendicitis	Brain Nucleus accumbens basal ganglia	MTHFD1
125	0.00930378	5.50331e-06	0.985711	0.00057866	0.00440096	rs12337452	0.105917	acute appendicitis	Brain Nucleus accumbens basal ganglia	FREM1
712	5.5828e-14	6.02036e-14	0.461814	0.497969	0.0402178	rs68072215	0.0189619	acute appendicitis	Brain Nucleus accumbens basal ganglia	BTN3A2
635	2.12177e-05	1.10547e-05	0.623007	0.324542	0.0524185	rs34477097	0.0821996	acute appendicitis	Brain Nucleus accumbens basal ganglia	ZKSCAN8
79	0.0423024	0.00275186	0.875161	0.0569083	0.022876	rs6456802	0.0709246	acute appendicitis	Brain Nucleus accumbens basal ganglia	RP1-97D16.1
270	4.79943e-15	9.4805e-18	0.993104	0.00195678	0.00493949	rs10246303	0.611113	acute appendicitis	Brain Nucleus accumbens basal ganglia	C1GALT1
805	1.64661e-10	8.3468e-11	0.656451	0.332749	0.0108001	rs1150705	0.238939	acute appendicitis	Brain Nucleus accumbens basal ganglia	AL022393.9
240	0.00559575	0.000211809	0.850249	0.0320715	0.111872	rs9368548	0.0498138	acute appendicitis	Brain Nucleus accumbens basal ganglia	ZNF192P1
347	1.57637e-07	5.86262e-10	0.986788	0.00366037	0.00955141	rs56157623	0.192579	acute appendicitis	Brain Nucleus accumbens basal ganglia	RP11-131L12.3
447	1.28974e-07	9.59385e-08	0.359114	0.266756	0.37413	rs2246832	0.0256102	acute appendicitis	Brain Nucleus accumbens basal ganglia	RNF123
239	0.0205351	6.4189e-05	0.963482	0.00299874	0.0129195	rs35741556	0.0954901	acute appendicitis	Brain Hypothalamus	SLC30A9
768	3.34044e-11	2.82592e-11	0.496977	0.420347	0.0826762	rs9393881	0.0279746	acute appendicitis	Brain Hypothalamus	ZNF602P
894	3.11763e-06	8.09452e-07	0.787265	0.204395	0.00833584	rs853684	0.0693542	acute appendicitis	Brain Hypothalamus	ZSCAN31
200	0.0236797	0.00353171	0.794405	0.118421	0.0599623	rs442439	0.252637	acute appendicitis	Brain Hypothalamus	ZSCAN23
80	0.636611	0.00166342	0.327378	0.000821887	0.0335258	rs61825184	0.126582	acute appendicitis	Brain Hypothalamus	CAPN8
695	2.7291e-06	3.20695e-07	0.885383	0.10403	0.010584	rs13408	0.0661154	acute appendicitis	Brain Hypothalamus	ZSCAN26
101	0.39195	0.000666765	0.600186	0.00101482	0.00618218	rs213231	0.0537815	acute appendicitis	Brain Hypothalamus	ZKSCAN3
41	2.45196e-10	7.84948e-14	0.993494	0.000311855	0.00619401	rs9525917	0.653	acute appendicitis	Brain Hypothalamus	SMIM2-AS1
66	0.336401	0.000254612	0.655692	0.00048911	0.00716299	rs1256112	0.0923199	acute appendicitis	Brain Hypothalamus	MTHFD1
56	0.351182	9.85604e-05	0.645384	0.000177972	0.00315728	rs7043477	0.0654568	acute appendicitis	Brain Hypothalamus	FREM1
60	0.204539	0.000130145	0.786478	0.000492065	0.00835993	rs10129426	0.074026	acute appendicitis	Brain Hypothalamus	BAG5
383	1.41156e-06	5.05141e-07	0.692054	0.247599	0.0603446	rs9393703	0.0923478	acute appendicitis	Brain Hypothalamus	BTN3A2
102	5.80208e-06	4.04721e-09	0.993527	0.00068725	0.0057795	rs7780273	0.469411	acute appendicitis	Brain Hypothalamus	C1GALT1
678	2.11743e-08	3.47406e-09	0.841911	0.138112	0.0199772	rs1225618	0.148828	acute appendicitis	Brain Hypothalamus	AL022393.9
264	0.0024202	7.73348e-06	0.984577	0.00313624	0.00985854	rs7295288	0.0343481	acute appendicitis	Brain Hypothalamus	RP11-131L12.3
210	0.000777537	7.38466e-05	0.4732	0.0444607	0.481488	rs9871654	0.0251431	acute appendicitis	Brain Hypothalamus	RNF123
603	3.15229e-06	4.55955e-06	0.333413	0.482071	0.184508	rs35011434	0.0421616	acute appendicitis	Brain Hippocampus	ZNF602P
1085	1.18475e-15	6.70466e-16	0.635577	0.359677	0.00474509	rs213238	0.536592	acute appendicitis	Brain Hippocampus	ZSCAN31
19	0.713193	0.000124721	0.284108	4.7157e-05	0.00252717	rs2531805	0.217903	acute appendicitis	Brain Hippocampus	ZSCAN23
53	0.577559	0.0012112	0.392358	0.000794737	0.0280777	rs61825177	0.208086	acute appendicitis	Brain Hippocampus	CAPN8
343	0.0001733	4.00432e-06	0.965775	0.0223038	0.0117435	rs13408	0.0984759	acute appendicitis	Brain Hippocampus	ZSCAN26
129	0.354687	0.265671	0.0715848	0.0533645	0.254693	rs188015	0.0196431	acute appendicitis	Brain Hippocampus	ZSCAN9
92	0.350888	0.00104806	0.619629	0.00182414	0.0266106	rs34477097	0.344197	acute appendicitis	Brain Hippocampus	ZKSCAN3
43	3.43078e-07	1.13504e-10	0.989983	0.000317828	0.00969873	rs4942282	0.328847	acute appendicitis	Brain Hippocampus	SMIM2-AS1
483	7.14596e-10	7.48831e-10	0.468421	0.490821	0.0407584	rs9393703	0.0559868	acute appendicitis	Brain Hippocampus	BTN3A2
422	0.00107548	0.000495397	0.654581	0.301476	0.0423722	rs2056925	0.0338186	acute appendicitis	Brain Hippocampus	ZKSCAN8
193	1.49907e-15	2.15507e-18	0.993983	0.00142436	0.00459263	rs10246303	0.997939	acute appendicitis	Brain Hippocampus	C1GALT1
193	0.0730158	0.00641196	0.747123	0.0655014	0.107948	rs17312661	0.108453	acute appendicitis	Brain Hippocampus	AL022393.9
80	0.734221	0.00440457	0.240184	0.00142109	0.0197688	rs6941992	0.0172178	acute appendicitis	Brain Hippocampus	ZNF192P1
251	0.0569011	0.000164301	0.930659	0.00267766	0.00959744	rs4766900	0.0197671	acute appendicitis	Brain Hippocampus	RP11-131L12.3
27	0.460659	0.0522031	0.106365	0.0116845	0.369088	rs9379962	0.0953164	acute appendicitis	Brain Frontal Cortex BA9	PRSS16
1274	2.36825e-10	1.23536e-09	0.158667	0.827648	0.0136853	rs4713135	0.113659	acute appendicitis	Brain Frontal Cortex BA9	ZNF602P
1476	1.27568e-21	1.02264e-21	0.553088	0.443374	0.00353812	rs2531827	0.105947	acute appendicitis	Brain Frontal Cortex BA9	ZSCAN31
43	0.77481	0.000682978	0.219901	0.000189421	0.00441703	rs156740	0.130897	acute appendicitis	Brain Frontal Cortex BA9	PGBD1
411	9.91179e-06	9.75764e-07	0.90379	0.0889662	0.00723268	rs916403	0.233921	acute appendicitis	Brain Frontal Cortex BA9	ZSCAN23
25	0.0163185	4.96791e-05	0.852442	0.00246641	0.128723	rs35568612	0.130318	acute appendicitis	Brain Frontal Cortex BA9	CAPN8
187	0.0478693	8.61382e-05	0.944102	0.00169261	0.00624955	rs2393964	0.0597332	acute appendicitis	Brain Frontal Cortex BA9	ZNF204P
1281	5.07751e-08	2.45885e-07	0.170663	0.826456	0.00288116	rs9468333	0.0564182	acute appendicitis	Brain Frontal Cortex BA9	ZSCAN26
12	0.974542	0.016393	0.00375608	5.79308e-05	0.00525122	rs12199114	0.101201	acute appendicitis	Brain Frontal Cortex BA9	ZSCAN9
719	0.0114648	0.00183027	0.834349	0.133178	0.0191775	rs9468333	0.0352748	acute appendicitis	Brain Frontal Cortex BA9	ZKSCAN3
121	0.0245313	2.26283e-05	0.969168	0.000888597	0.00538983	rs2756119	0.276274	acute appendicitis	Brain Frontal Cortex BA9	TRMT61A
40	5.88815e-11	1.80337e-14	0.993511	0.000298093	0.00619094	rs9525917	0.945686	acute appendicitis	Brain Frontal Cortex BA9	SMIM2-AS1
92	0.421669	0.0010407	0.559621	0.00136486	0.0163045	rs7943104	0.0274695	acute appendicitis	Brain Frontal Cortex BA9	RP11-700A24.1
37	0.043947	2.21403e-05	0.948695	0.000471082	0.00686509	rs2151206	0.439353	acute appendicitis	Brain Frontal Cortex BA9	FREM1
577	2.66681e-14	2.88803e-14	0.46078	0.498963	0.0402569	rs9393703	0.237215	acute appendicitis	Brain Frontal Cortex BA9	BTN3A2
456	0.00129883	0.000450618	0.695705	0.241309	0.0612366	rs34477097	0.0153578	acute appendicitis	Brain Frontal Cortex BA9	ZKSCAN8
63	0.334375	0.0553171	0.159099	0.0258952	0.425314	rs9348775	0.0370311	acute appendicitis	Brain Frontal Cortex BA9	RP1-97D16.1
163	6.29868e-07	6.72172e-10	0.993176	0.00105411	0.00576881	rs7780273	0.244481	acute appendicitis	Brain Frontal Cortex BA9	C1GALT1
1139	3.71696e-27	8.09507e-28	0.805051	0.17531	0.019639	rs1225618	0.506025	acute appendicitis	Brain Frontal Cortex BA9	AL022393.9
13	0.79783	0.000490134	0.195537	0.000114096	0.00602912	rs13006623	0.19973	acute appendicitis	Brain Frontal Cortex BA9	KLF7
148	0.408367	0.00543463	0.534577	0.00706969	0.0445519	rs9368548	0.0181945	acute appendicitis	Brain Frontal Cortex BA9	ZNF192P1
72	0.301267	0.000304817	0.688428	0.000687226	0.00931302	rs603123	0.105079	acute appendicitis	Brain Frontal Cortex BA9	CFAP57
250	0.012323	3.66515e-05	0.975136	0.00289067	0.00961359	rs61943391	0.0120751	acute appendicitis	Brain Frontal Cortex BA9	RP11-131L12.3
66	0.0213569	0.00143468	0.464716	0.0307363	0.481756	rs2246832	0.0254481	acute appendicitis	Brain Frontal Cortex BA9	RNF123
83	0.132154	0.0861651	0.104026	0.0672149	0.610441	rs6934329	0.0912755	acute appendicitis	Brain Cortex	PRSS16
336	4.05582e-05	1.51534e-07	0.982693	0.00365793	0.0136081	rs28403249	0.0435882	acute appendicitis	Brain Cortex	SLC30A9
1252	5.0041e-27	2.34304e-26	0.173531	0.812501	0.0139684	rs9368553	0.0214656	acute appendicitis	Brain Cortex	ZNF602P
1697	2.06119e-25	1.58158e-25	0.562943	0.431949	0.00510749	rs2859348	0.274957	acute appendicitis	Brain Cortex	ZSCAN31
51	0.725407	0.000325311	0.272071	0.000119934	0.00207685	rs1150705	0.057214	acute appendicitis	Brain Cortex	PGBD1
895	6.40611e-11	1.84271e-11	0.772055	0.222075	0.00587074	rs2859368	0.812402	acute appendicitis	Brain Cortex	ZSCAN23
72	9.78244e-07	3.41378e-09	0.854675	0.00284008	0.142484	rs61825184	0.163773	acute appendicitis	Brain Cortex	CAPN8
177	0.0945892	0.000133026	0.896822	0.00125405	0.00720127	rs2294309	0.0684049	acute appendicitis	Brain Cortex	ZNF204P
1105	7.60981e-16	4.23285e-16	0.639584	0.355755	0.0046603	rs13408	0.204113	acute appendicitis	Brain Cortex	ZSCAN26
117	0.253705	0.050578	0.550291	0.109669	0.0357571	rs413488	0.0813849	acute appendicitis	Brain Cortex	ZSCAN9
696	0.060849	0.00247272	0.881699	0.0358104	0.0191684	rs1150711	0.0434535	acute appendicitis	Brain Cortex	ZKSCAN3
174	0.0736301	8.56593e-05	0.919387	0.00106376	0.00583396	rs2756119	0.231339	acute appendicitis	Brain Cortex	TRMT61A
46	1.07052e-05	3.97616e-09	0.98988	0.000357911	0.00975183	rs4942282	0.304649	acute appendicitis	Brain Cortex	SMIM2-AS1
252	3.7346e-05	2.90228e-07	0.966282	0.00748311	0.0261971	rs138290292	0.0209304	acute appendicitis	Brain Cortex	RP11-700A24.1
45	0.334628	0.000162857	0.657784	0.000313019	0.00711144	rs8007217	0.0590617	acute appendicitis	Brain Cortex	MTHFD1
215	0.000346021	4.60096e-07	0.99324	0.00131559	0.00509827	rs10810271	0.137161	acute appendicitis	Brain Cortex	FREM1
754	1.64983e-14	1.82308e-14	0.456212	0.50408	0.0397073	rs9393703	0.116788	acute appendicitis	Brain Cortex	BTN3A2
363	0.0910086	0.0138377	0.442737	0.066932	0.385484	rs200964	0.0914327	acute appendicitis	Brain Cortex	ZKSCAN8
230	9.25948e-14	1.43282e-16	0.993874	0.00153334	0.00459302	rs10246303	0.997475	acute appendicitis	Brain Cortex	C1GALT1
1536	9.10632e-30	4.87629e-30	0.641093	0.343279	0.015628	rs1225618	0.43947	acute appendicitis	Brain Cortex	AL022393.9
932	3.44752e-11	1.16073e-10	0.224515	0.755887	0.0195981	rs9295761	0.0221333	acute appendicitis	Brain Cortex	ZNF192P1
111	0.000127194	2.0975e-07	0.98679	0.00161581	0.0114667	rs17390635	0.157679	acute appendicitis	Brain Cortex	CFAP57
308	1.72779e-08	5.99361e-11	0.987245	0.00341535	0.00933942	rs61943400	0.0127844	acute appendicitis	Brain Cortex	RP11-131L12.3
307	1.13167e-06	3.38611e-07	0.42544	0.126849	0.447709	rs3811695	0.0355455	acute appendicitis	Brain Cortex	RNF123
1097	3.40272e-08	7.29257e-08	0.0765626	0.163326	0.760112	rs4452638	0.194877	acute appendicitis	Brain Cerebellum	PRSS16
90	0.273324	0.000364002	0.715028	0.000941905	0.0103415	rs28403249	0.0287353	acute appendicitis	Brain Cerebellum	SLC30A9
1274	1.70849e-22	8.92467e-22	0.158604	0.828492	0.0129038	rs9368553	0.0174887	acute appendicitis	Brain Cerebellum	ZNF602P
105	0.692756	0.00686892	0.272509	0.00267683	0.0251888	rs9393716	0.026536	acute appendicitis	Brain Cerebellum	HCG11
1060	0.00313988	0.000176253	0.926116	0.0519678	0.0185996	rs389118	0.348351	acute appendicitis	Brain Cerebellum	ZSCAN31
240	0.251874	0.0226916	0.419256	0.0375025	0.268676	rs9380069	0.132563	acute appendicitis	Brain Cerebellum	PGBD1
1502	1.96208e-22	2.03941e-22	0.488461	0.50771	0.00382962	rs916403	0.342132	acute appendicitis	Brain Cerebellum	ZSCAN23
199	6.21527e-09	2.7179e-11	0.983788	0.00429013	0.0119223	rs5781336	0.153388	acute appendicitis	Brain Cerebellum	CAPN8
256	0.0230343	0.0165017	0.517223	0.370464	0.0727766	rs35741362	0.09736	acute appendicitis	Brain Cerebellum	ZNF204P
1430	2.53796e-25	1.46096e-24	0.147847	0.851075	0.00107713	rs13408	0.204425	acute appendicitis	Brain Cerebellum	ZSCAN26
693	0.00281844	0.0144994	0.0463315	0.237653	0.698698	rs149404333	0.0262025	acute appendicitis	Brain Cerebellum	ZSCAN9
158	0.356126	0.00107876	0.630643	0.00190006	0.0102524	rs34477097	0.259552	acute appendicitis	Brain Cerebellum	ZKSCAN3
78	5.95584e-15	3.53403e-18	0.989456	0.00057715	0.00996676	rs4942282	0.370757	acute appendicitis	Brain Cerebellum	SMIM2-AS1
16	0.798879	0.000208912	0.197758	4.86104e-05	0.00310476	rs112645271	0.0934417	acute appendicitis	Brain Cerebellum	RP11-700A24.1
47	0.459734	0.00025552	0.534238	0.000291448	0.0054808	rs2987983	0.077912	acute appendicitis	Brain Cerebellum	MTHFD1
13	0.120567	9.57205e-06	0.874742	6.48305e-05	0.00461698	rs35482991	0.640885	acute appendicitis	Brain Cerebellum	HAX1
22	0.0611929	1.42689e-05	0.92929	0.000207395	0.0092957	rs1494348	0.364925	acute appendicitis	Brain Cerebellum	FREM1
77	0.126991	9.08262e-05	0.864135	0.000609871	0.00817355	rs28823639	0.0460672	acute appendicitis	Brain Cerebellum	BAG5
713	2.52703e-22	2.74778e-22	0.459901	0.500036	0.0400634	rs68072215	0.0193573	acute appendicitis	Brain Cerebellum	BTN3A2
663	0.000234772	0.000713619	0.238948	0.726278	0.0338257	rs9368548	0.0422908	acute appendicitis	Brain Cerebellum	ZKSCAN8
48	0.0977785	0.000112161	0.884552	0.000998105	0.0165588	rs2294480	0.085488	acute appendicitis	Brain Cerebellum	RP1-97D16.1
476	2.34204e-68	1.09677e-70	0.989004	0.00462509	0.00637077	rs1460943	0.199226	acute appendicitis	Brain Cerebellum	RPL31P12
265	1.32038e-19	2.6568e-22	0.993418	0.00199432	0.00458763	rs10246303	0.999998	acute appendicitis	Brain Cerebellum	C1GALT1
150	0.264944	0.0025835	0.703248	0.00683506	0.02239	rs35778344	0.118316	acute appendicitis	Brain Cerebellum	LINC00533
26	0.447724	0.000250466	0.546111	0.000299891	0.00561461	rs942863	0.307317	acute appendicitis	Brain Cerebellum	RP11-894P9.2
843	2.57189e-10	3.52326e-11	0.871681	0.119404	0.00891507	rs839776	0.384906	acute appendicitis	Brain Cerebellum	AL022393.9
71	0.816415	0.0010393	0.18064	0.000228278	0.00167673	rs137949013	0.150239	acute appendicitis	Brain Cerebellum	TOR1AIP1
1647	1.89498e-51	9.91619e-51	0.158281	0.82825	0.0134694	rs9295761	0.0161472	acute appendicitis	Brain Cerebellum	ZNF192P1
325	1.31443e-06	5.06883e-09	0.986832	0.00379614	0.00937046	rs56275187	0.0263557	acute appendicitis	Brain Cerebellum	RP11-131L12.3
623	3.55444e-16	2.70498e-16	0.357031	0.271333	0.371636	rs6775384	0.0519939	acute appendicitis	Brain Cerebellum	RNF123
27	0.621738	0.000821522	0.357997	0.000454042	0.0189901	rs11734372	0.0776722	acute appendicitis	Brain Cerebellum	DCAF4L1
531	0.00126812	0.00206306	0.113591	0.184099	0.698979	rs4452638	0.0746762	acute appendicitis	Brain Cerebellar Hemisphere	PRSS16
1142	1.13246e-21	5.85658e-21	0.159895	0.826895	0.0132099	rs9368553	0.0121585	acute appendicitis	Brain Cerebellar Hemisphere	ZNF602P
552	0.0173991	0.000577698	0.928385	0.0308022	0.0228361	rs1237873	0.367459	acute appendicitis	Brain Cerebellar Hemisphere	ZSCAN31
67	0.0489745	0.00220487	0.513441	0.0227029	0.412677	rs853679	0.108899	acute appendicitis	Brain Cerebellar Hemisphere	PGBD1
676	8.30152e-08	4.87993e-08	0.617234	0.362812	0.0199548	rs418092	0.204403	acute appendicitis	Brain Cerebellar Hemisphere	ZSCAN23
100	0.000226449	3.41229e-07	0.986213	0.00147401	0.0120867	rs72749511	0.141578	acute appendicitis	Brain Cerebellar Hemisphere	CAPN8
312	0.0471659	0.000184455	0.943122	0.00368249	0.00584496	rs10946917	0.099109	acute appendicitis	Brain Cerebellar Hemisphere	ZNF204P
980	1.72815e-11	5.77766e-12	0.743591	0.248594	0.00781446	rs13408	0.127516	acute appendicitis	Brain Cerebellar Hemisphere	ZSCAN26
138	0.244161	0.261489	0.0488696	0.0519443	0.393537	rs200964	0.0337342	acute appendicitis	Brain Cerebellar Hemisphere	ZSCAN9
191	0.464546	0.00450961	0.518862	0.00502983	0.00705211	rs2859352	0.0559935	acute appendicitis	Brain Cerebellar Hemisphere	ZKSCAN3
47	2.85159e-13	1.08031e-16	0.989665	0.000364958	0.0099703	rs4942282	0.370839	acute appendicitis	Brain Cerebellar Hemisphere	SMIM2-AS1
260	0.00485764	3.9239e-05	0.963755	0.00776143	0.0235863	rs72961111	0.0379326	acute appendicitis	Brain Cerebellar Hemisphere	RP11-700A24.1
39	0.390571	0.000242393	0.599744	0.000363129	0.00907971	rs968257	0.303737	acute appendicitis	Brain Cerebellar Hemisphere	MTHFD1
16	0.07551	7.92648e-06	0.919426	9.15503e-05	0.00496425	rs35482991	0.497083	acute appendicitis	Brain Cerebellar Hemisphere	HAX1
15	0.89532	0.000234916	0.10321	2.58713e-05	0.00120914	rs1494348	0.258327	acute appendicitis	Brain Cerebellar Hemisphere	FREM1
56	0.411606	0.000243465	0.581456	0.000337576	0.00635614	rs11625397	0.269855	acute appendicitis	Brain Cerebellar Hemisphere	BAG5
484	1.38661e-10	1.4862e-10	0.46322	0.496449	0.0403317	rs9393703	0.0522315	acute appendicitis	Brain Cerebellar Hemisphere	BTN3A2
296	0.0106647	0.00219524	0.756777	0.155702	0.0746609	rs9468220	0.0114607	acute appendicitis	Brain Cerebellar Hemisphere	ZKSCAN8
66	0.103721	0.000131498	0.883794	0.00110923	0.0112442	rs9380007	0.220334	acute appendicitis	Brain Cerebellar Hemisphere	RP1-97D16.1
405	2.6844e-36	8.5508e-39	0.990458	0.00314857	0.00639378	rs2568956	0.608099	acute appendicitis	Brain Cerebellar Hemisphere	RPL31P12
235	4.5879e-10	7.63102e-13	0.99329	0.00164707	0.0050625	rs10246303	0.579327	acute appendicitis	Brain Cerebellar Hemisphere	C1GALT1
133	0.213963	0.0369877	0.482191	0.0831726	0.183685	rs3130740	0.217323	acute appendicitis	Brain Cerebellar Hemisphere	LINC00533
933	1.26263e-08	1.6701e-09	0.867882	0.114779	0.0173389	rs1225618	0.251009	acute appendicitis	Brain Cerebellar Hemisphere	AL022393.9
979	1.55309e-21	6.7381e-21	0.184512	0.800497	0.0149911	rs9368553	0.0179498	acute appendicitis	Brain Cerebellar Hemisphere	ZNF192P1
275	0.000103068	3.20296e-07	0.987362	0.00305888	0.00947543	rs56284927	0.0179715	acute appendicitis	Brain Cerebellar Hemisphere	RP11-131L12.3
499	4.19052e-09	3.16403e-09	0.358196	0.270082	0.371722	rs2247036	0.025221	acute appendicitis	Brain Cerebellar Hemisphere	RNF123
336	0.000495482	2.11949e-06	0.984083	0.00419833	0.0112206	rs1507086	0.0260123	acute appendicitis	Brain Caudate basal ganglia	SLC30A9
1088	5.19948e-08	2.59784e-07	0.156308	0.780908	0.0627831	rs200964	0.0584975	acute appendicitis	Brain Caudate basal ganglia	ZNF602P
1441	3.23717e-11	2.27667e-11	0.584709	0.411217	0.00407445	rs213238	0.882911	acute appendicitis	Brain Caudate basal ganglia	ZSCAN31
191	0.0565338	0.00248927	0.887894	0.0390813	0.0140014	rs9380069	0.0986984	acute appendicitis	Brain Caudate basal ganglia	PGBD1
557	2.00438e-05	3.70472e-06	0.834307	0.154195	0.011474	rs916403	0.165142	acute appendicitis	Brain Caudate basal ganglia	ZSCAN23
100	0.164244	0.000548117	0.809929	0.00268031	0.0225987	rs61825184	0.0692646	acute appendicitis	Brain Caudate basal ganglia	CAPN8
1454	1.02733e-09	5.99525e-09	0.146114	0.852681	0.00120525	rs2859348	0.185493	acute appendicitis	Brain Caudate basal ganglia	ZSCAN26
133	0.448261	0.00123297	0.543265	0.00148853	0.00575291	rs7755875	0.0852597	acute appendicitis	Brain Caudate basal ganglia	ZKSCAN3
96	0.193633	9.33315e-05	0.801965	0.000382623	0.00392547	rs11353836	0.0476039	acute appendicitis	Brain Caudate basal ganglia	TRMT61A
43	9.09664e-15	3.23871e-18	0.993462	0.000347516	0.00619073	rs9525917	0.913484	acute appendicitis	Brain Caudate basal ganglia	SMIM2-AS1
419	0.134133	0.00571495	0.73597	0.0312643	0.0929178	rs9468153	0.255507	acute appendicitis	Brain Caudate basal ganglia	ABT1
187	0.000787195	7.71573e-07	0.993289	0.000968623	0.00495415	rs7040444	0.241628	acute appendicitis	Brain Caudate basal ganglia	FREM1
517	1.15021e-14	1.22451e-14	0.464856	0.494843	0.0403016	rs68072215	0.0188343	acute appendicitis	Brain Caudate basal ganglia	BTN3A2
606	0.00229856	0.000985716	0.637045	0.273104	0.0865671	rs9468206	0.0339162	acute appendicitis	Brain Caudate basal ganglia	ZKSCAN8
230	6.58386e-13	1.01402e-15	0.993862	0.00152609	0.00461234	rs10246303	0.981306	acute appendicitis	Brain Caudate basal ganglia	C1GALT1
951	9.43236e-12	1.85683e-12	0.819962	0.161397	0.0186409	rs1225618	0.188784	acute appendicitis	Brain Caudate basal ganglia	AL022393.9
282	0.0184984	0.00617757	0.629969	0.210244	0.135111	rs35559309	0.0204734	acute appendicitis	Brain Caudate basal ganglia	ZNF192P1
249	0.000101276	2.31685e-07	0.993131	0.00226745	0.0045003	rs7316527	0.21165	acute appendicitis	Brain Caudate basal ganglia	RP11-131L12.3
73	0.349341	0.0239193	0.317328	0.0214393	0.287973	rs2247036	0.0274421	acute appendicitis	Brain Caudate basal ganglia	RNF123
11	0.767496	7.61344e-05	0.230557	2.10215e-05	0.0018494	rs35133260	0.174649	acute appendicitis	Brain Caudate basal ganglia	DCAF4L1
122	0.1279	0.000261712	0.858311	0.00174452	0.0117831	rs28403249	0.0252381	acute appendicitis	Brain Anterior cingulate cortex BA24	SLC30A9
936	3.05497e-09	4.57687e-09	0.386771	0.579417	0.0338123	rs9295761	0.0144098	acute appendicitis	Brain Anterior cingulate cortex BA24	ZNF602P
1051	6.33469e-08	4.25162e-08	0.595628	0.39976	0.00461275	rs213238	0.728288	acute appendicitis	Brain Anterior cingulate cortex BA24	ZSCAN31
32	0.548028	0.000264018	0.448648	0.000213295	0.00284578	rs2130357	0.75943	acute appendicitis	Brain Anterior cingulate cortex BA24	PGBD1
20	0.789634	0.000130642	0.208673	3.29957e-05	0.00152862	rs916403	0.0968192	acute appendicitis	Brain Anterior cingulate cortex BA24	ZSCAN23
47	0.315758	0.000627033	0.621401	0.00117294	0.0610408	rs61825183	0.122463	acute appendicitis	Brain Anterior cingulate cortex BA24	CAPN8
253	0.000378252	4.86738e-05	0.879335	0.113146	0.00709186	rs13408	0.17915	acute appendicitis	Brain Anterior cingulate cortex BA24	ZSCAN26
93	0.500921	0.00236125	0.490718	0.00230946	0.00368965	rs9468334	0.0952589	acute appendicitis	Brain Anterior cingulate cortex BA24	ZSCAN9
39	6.31549e-06	1.90782e-09	0.993449	0.000293856	0.00625071	rs9525917	0.752207	acute appendicitis	Brain Anterior cingulate cortex BA24	SMIM2-AS1
142	0.417029	0.00243024	0.559534	0.00324293	0.017764	rs79753303	0.0651206	acute appendicitis	Brain Anterior cingulate cortex BA24	RP11-700A24.1
47	0.156587	0.00010062	0.835069	0.000528884	0.00771463	rs861544	0.0749532	acute appendicitis	Brain Anterior cingulate cortex BA24	BAG5
623	2.72646e-12	3.0221e-12	0.455467	0.504815	0.0397186	rs9393703	0.0949586	acute appendicitis	Brain Anterior cingulate cortex BA24	BTN3A2
105	0.428257	0.0623786	0.211924	0.0306013	0.26684	rs200964	0.0766706	acute appendicitis	Brain Anterior cingulate cortex BA24	ZKSCAN8
152	1.25508e-05	1.26364e-08	0.992206	0.000992184	0.00678961	rs11771259	0.131289	acute appendicitis	Brain Anterior cingulate cortex BA24	C1GALT1
37	0.548434	0.000346966	0.444884	0.000275395	0.00605956	rs7629936	0.0600486	acute appendicitis	Brain Anterior cingulate cortex BA24	RP11-3B7.1
1168	6.05607e-11	3.54359e-11	0.623446	0.364785	0.0117684	rs203869	0.176398	acute appendicitis	Brain Anterior cingulate cortex BA24	AL022393.9
236	0.0763394	0.00020387	0.912091	0.00242686	0.00893934	rs61943400	0.0121684	acute appendicitis	Brain Anterior cingulate cortex BA24	RP11-131L12.3
316	0.00912573	0.00671122	0.348281	0.255752	0.380131	rs2352974	0.0231365	acute appendicitis	Brain Anterior cingulate cortex BA24	RNF123
291	0.0167075	5.4081e-05	0.968178	0.00312199	0.0119387	rs28403249	0.0172304	acute appendicitis	Brain Amygdala	SLC30A9
257	0.0189338	0.00337817	0.737866	0.131542	0.10828	rs149947	0.0304559	acute appendicitis	Brain Amygdala	ZNF602P
742	0.00100566	0.000530152	0.614413	0.323838	0.0602135	rs1139226	0.070103	acute appendicitis	Brain Amygdala	ZSCAN31
118	0.306178	0.000999976	0.676617	0.00219582	0.0140094	rs1233585	0.0501226	acute appendicitis	Brain Amygdala	ZSCAN26
40	0.000114637	3.51102e-08	0.993368	0.000298021	0.00621966	rs12869383	0.428813	acute appendicitis	Brain Amygdala	SMIM2-AS1
25	0.472912	0.000141866	0.520573	0.00014994	0.00622376	rs28570137	0.0923115	acute appendicitis	Brain Amygdala	MTHFD1
387	3.34842e-07	3.24593e-07	0.486162	0.471239	0.0425978	rs9393703	0.448207	acute appendicitis	Brain Amygdala	BTN3A2
78	0.0156238	8.2162e-06	0.977769	0.000508096	0.00609118	rs12702588	0.20317	acute appendicitis	Brain Amygdala	C1GALT1
366	0.000729271	0.000128465	0.838179	0.147636	0.0133277	rs442439	0.0828481	acute appendicitis	Brain Amygdala	AL022393.9
245	0.0679323	0.0184412	0.267571	0.0720618	0.573994	rs9468206	0.0522086	acute appendicitis	Brain Amygdala	ZNF192P1
237	0.00203339	5.22743e-06	0.985836	0.00252478	0.00960039	rs61943397	0.0450557	acute appendicitis	Brain Amygdala	RP11-131L12.3
63	0.24181	0.0162302	0.346578	0.0228897	0.372492	rs6775384	0.030235	acute appendicitis	Brain Amygdala	RNF123
804	3.61392e-10	1.18116e-09	0.229582	0.75034	0.020078	rs9380047	0.016573	acute appendicitis	Colon Sigmoid	ZNF602P
114	0.15147	9.55784e-05	0.840974	0.000523723	0.00693637	rs4343916	0.219893	acute appendicitis	Colon Sigmoid	HCG11
1631	5.36637e-13	4.17335e-13	0.560142	0.43561	0.00424754	rs213238	0.546096	acute appendicitis	Colon Sigmoid	ZSCAN31
521	0.000436583	1.9438e-05	0.889034	0.0395116	0.0709979	rs1997660	0.126695	acute appendicitis	Colon Sigmoid	PGBD1
1664	1.0353e-24	1.09458e-24	0.484245	0.511964	0.00379097	rs916403	0.34323	acute appendicitis	Colon Sigmoid	ZSCAN23
106	3.0026e-05	3.95941e-08	0.986649	0.00128902	0.0120316	rs72749511	0.243747	acute appendicitis	Colon Sigmoid	CAPN8
153	0.747562	0.0181983	0.205109	0.00496892	0.0241616	rs2056923	0.218206	acute appendicitis	Colon Sigmoid	ZNF204P
1368	1.24857e-13	7.33436e-13	0.145312	0.853588	0.00110021	rs2394049	0.224633	acute appendicitis	Colon Sigmoid	ZSCAN26
325	0.0366346	0.00131567	0.910319	0.0326736	0.0190567	rs34477097	0.125855	acute appendicitis	Colon Sigmoid	ZKSCAN3
45	6.47826e-06	2.31003e-09	0.989702	0.000342961	0.00994832	rs4942282	0.373898	acute appendicitis	Colon Sigmoid	SMIM2-AS1
118	0.135793	0.000390504	0.842567	0.00240414	0.0188457	rs11234462	0.034776	acute appendicitis	Colon Sigmoid	RP11-700A24.1
150	5.12441e-08	1.72425e-10	0.979952	0.00328055	0.0167676	rs12100642	0.137115	acute appendicitis	Colon Sigmoid	MTHFD1
45	0.00303183	7.47091e-07	0.990781	0.000238196	0.00594855	rs1760801	0.75266	acute appendicitis	Colon Sigmoid	HAX1
14	0.975815	0.000353938	0.0232268	7.82826e-06	0.000596359	rs12200782	0.349959	acute appendicitis	Colon Sigmoid	ABT1
79	2.08707e-30	1.50654e-33	0.988212	0.00070225	0.0110857	rs4388543	0.992562	acute appendicitis	Colon Sigmoid	FREM1
45	0.046431	1.27802e-05	0.948115	0.000255785	0.00518533	rs7148456	0.14778	acute appendicitis	Colon Sigmoid	BAG5
830	3.50831e-65	4.40742e-65	0.426712	0.536032	0.0372555	rs9393710	0.0208438	acute appendicitis	Colon Sigmoid	BTN3A2
254	2.34836e-16	4.10878e-19	0.98614	0.00171324	0.0121471	rs11771259	0.995526	acute appendicitis	Colon Sigmoid	C1GALT1
41	0.0106993	5.99873e-06	0.954308	0.000500563	0.0344864	rs10149470	0.480686	acute appendicitis	Colon Sigmoid	RP11-894P9.2
581	2.7162e-10	6.34866e-12	0.969193	0.0226451	0.00816164	rs7616815	0.0560434	acute appendicitis	Colon Sigmoid	RP11-3B7.1
14	0.707013	4.46835e-05	0.291607	1.71112e-05	0.0013185	rs1950834	0.105801	acute appendicitis	Colon Sigmoid	CTD-2298J14.2
786	1.21388e-07	3.92923e-07	0.230131	0.74489	0.0249783	rs149947	0.0263784	acute appendicitis	Colon Sigmoid	AL022393.9
963	8.49478e-10	6.45009e-10	0.562215	0.426879	0.0109064	rs1225618	0.0919075	acute appendicitis	Colon Sigmoid	ZNF165
16	0.879988	0.000511585	0.115713	6.35474e-05	0.00372307	rs1150697	0.199898	acute appendicitis	Colon Sigmoid	ZNF192P1
393	3.35255e-21	1.47703e-23	0.985525	0.00433177	0.0101434	rs17512574	0.995319	acute appendicitis	Colon Sigmoid	RP11-131L12.3
583	5.66877e-12	4.23907e-12	0.359755	0.268651	0.371594	rs7645061	0.0459178	acute appendicitis	Colon Sigmoid	RNF123
109	0.0648989	6.17596e-05	0.926517	0.000874051	0.00764881	rs10129426	0.159027	acute appendicitis	Colon Sigmoid	RP11-600F24.7
16	0.983372	0.000526157	0.0156893	7.99007e-06	0.000404571	rs7381750	0.0907068	acute appendicitis	Colon Sigmoid	NKAPL
843	1.14606e-05	5.39505e-05	0.171872	0.809062	0.0190008	rs145618402	0.0290983	acute appendicitis	Colon Transverse	ZNF602P
236	0.0123101	1.88288e-05	0.977176	0.00148562	0.00900997	rs4343916	0.287623	acute appendicitis	Colon Transverse	HCG11
1793	9.07001e-15	1.08899e-14	0.453033	0.543931	0.00303549	rs209182	0.129923	acute appendicitis	Colon Transverse	ZSCAN31
1303	1.9137e-17	8.2281e-18	0.695572	0.299061	0.00536718	rs2859368	0.543848	acute appendicitis	Colon Transverse	ZSCAN23
264	0.0101136	0.00953231	0.0470572	0.0434628	0.889834	rs4452638	0.138833	acute appendicitis	Colon Transverse	ZNF204P
1659	6.11764e-22	3.59725e-21	0.145066	0.853005	0.00192971	rs1150705	0.486044	acute appendicitis	Colon Transverse	ZSCAN26
502	8.39063e-05	2.71177e-05	0.748822	0.242003	0.00906467	rs1150678	0.0585888	acute appendicitis	Colon Transverse	ZSCAN9
91	0.525383	0.00733554	0.406723	0.00562385	0.0549353	rs2394002	0.244513	acute appendicitis	Colon Transverse	ZKSCAN3
37	0.111754	3.17324e-05	0.881668	0.000244047	0.00630156	rs9525915	0.105827	acute appendicitis	Colon Transverse	SMIM2-AS1
176	0.00223915	1.03576e-05	0.980496	0.00452273	0.0127319	rs7128854	0.346693	acute appendicitis	Colon Transverse	RP11-700A24.1
125	0.0012834	1.76047e-06	0.983179	0.00133444	0.0142018	rs3020442	0.120724	acute appendicitis	Colon Transverse	MTHFD1
38	0.0066308	4.04266e-06	0.986982	0.000595956	0.00578733	rs7522777	0.157952	acute appendicitis	Colon Transverse	HAX1
260	0.15425	0.0068227	0.688318	0.0303249	0.120283	rs148333907	0.0475116	acute appendicitis	Colon Transverse	ABT1
60	0.000182018	9.16047e-08	0.988928	0.000487298	0.0104026	rs4388543	0.491932	acute appendicitis	Colon Transverse	FREM1
141	0.000208962	2.0838e-07	0.993658	0.000985748	0.00514681	rs7148456	0.0758562	acute appendicitis	Colon Transverse	BAG5
1111	5.93526e-91	7.94372e-91	0.412394	0.551911	0.0356947	rs2073530	0.120185	acute appendicitis	Colon Transverse	BTN3A2
267	0.0233885	0.00526818	0.687733	0.154781	0.12883	rs6456802	0.0150016	acute appendicitis	Colon Transverse	ZKSCAN8
217	4.39096e-27	6.61869e-30	0.986289	0.00147444	0.0122367	rs11771259	0.999998	acute appendicitis	Colon Transverse	C1GALT1
272	0.00224159	4.96777e-06	0.987326	0.00217985	0.0082475	rs6446218	0.0319216	acute appendicitis	Colon Transverse	RP11-3B7.1
17	0.737815	6.76221e-05	0.260892	2.27083e-05	0.00120292	rs1950834	0.0983855	acute appendicitis	Colon Transverse	CTD-2298J14.2
976	1.02066e-16	4.8568e-16	0.171267	0.814956	0.0137775	rs149968	0.0183744	acute appendicitis	Colon Transverse	AL022393.9
695	7.72589e-10	9.34305e-10	0.446332	0.539743	0.0139255	rs1233701	0.0266373	acute appendicitis	Colon Transverse	ZNF192P1
364	1.32264e-13	5.60921e-16	0.986234	0.00417296	0.00959303	rs56157623	0.15019	acute appendicitis	Colon Transverse	RP11-131L12.3
562	7.72918e-11	5.72949e-11	0.357234	0.264432	0.378334	rs2247036	0.0689748	acute appendicitis	Colon Transverse	RNF123
22	0.595232	0.000105733	0.401032	6.76735e-05	0.00356294	rs33995539	0.171064	acute appendicitis	Colon Transverse	DCAF4L1
125	0.00244002	0.00214515	0.442723	0.389059	0.163633	rs34843552	0.460042	acute appendicitis	Nerve Tibial	PRSS16
135	6.54769e-35	1.0892e-37	0.975848	0.00160076	0.0225514	rs16853872	1	acute appendicitis	Nerve Tibial	SLC30A9
1054	2.84125e-17	4.31611e-17	0.386036	0.586396	0.0275679	rs35576511	0.043059	acute appendicitis	Nerve Tibial	ZNF602P
91	0.0452015	0.00154184	0.909481	0.03101	0.012766	rs12215532	0.0881336	acute appendicitis	Nerve Tibial	HCG11
1963	3.05131e-16	1.80432e-16	0.625773	0.370031	0.00419531	rs213238	0.727376	acute appendicitis	Nerve Tibial	ZSCAN31
212	0.0132251	0.000353127	0.884972	0.023552	0.0778977	rs9366718	0.157884	acute appendicitis	Nerve Tibial	PGBD1
2300	1.4885e-57	2.08434e-57	0.41527	0.581499	0.00323016	rs2859368	0.264083	acute appendicitis	Nerve Tibial	ZSCAN23
412	1.97563e-34	1.30629e-36	0.981781	0.00647979	0.0117394	rs140140950	0.462435	acute appendicitis	Nerve Tibial	CAPN8
769	0.000415089	0.000409137	0.357491	0.352075	0.289609	rs35741362	0.149293	acute appendicitis	Nerve Tibial	ZNF204P
2114	1.6127e-56	9.52834e-56	0.1446	0.854341	0.00105948	rs2394049	0.451316	acute appendicitis	Nerve Tibial	ZSCAN26
407	0.00757254	0.0342795	0.0865351	0.391248	0.480365	rs34396849	0.0121231	acute appendicitis	Nerve Tibial	ZSCAN9
1490	4.96664e-11	2.09451e-10	0.191424	0.807265	0.00131146	rs9301	0.0839215	acute appendicitis	Nerve Tibial	ZKSCAN3
378	4.66007e-11	1.36878e-13	0.992356	0.00291007	0.00473347	rs2071407	0.686879	acute appendicitis	Nerve Tibial	TRMT61A
85	3.50452e-12	2.36612e-15	0.992971	0.000664052	0.00636531	rs12584300	0.221097	acute appendicitis	Nerve Tibial	SMIM2-AS1
277	8.70927e-07	7.38022e-09	0.974153	0.00823735	0.0176088	rs55836023	0.260542	acute appendicitis	Nerve Tibial	RP11-700A24.1
354	1.38342e-70	1.40677e-72	0.977256	0.0099247	0.0128198	rs11158538	0.992843	acute appendicitis	Nerve Tibial	MTHFD1
63	8.61702e-05	4.46401e-08	0.993586	0.000508904	0.00581888	rs7522777	0.194664	acute appendicitis	Nerve Tibial	HAX1
477	0.0107052	0.000386751	0.922511	0.0332948	0.0331022	rs72839482	0.088058	acute appendicitis	Nerve Tibial	ABT1
17	0.743118	8.17304e-05	0.255122	2.64071e-05	0.00165201	rs58173555	0.0934181	acute appendicitis	Nerve Tibial	FREM1
1355	1.3757e-193	1.91549e-193	0.403214	0.561391	0.035395	rs9393710	0.0312764	acute appendicitis	Nerve Tibial	BTN3A2
292	0.205416	0.00281636	0.765704	0.0104826	0.0155804	rs6920512	0.211922	acute appendicitis	Nerve Tibial	ZKSCAN8
391	1.69435e-71	5.53116e-74	0.984583	0.00320193	0.0122155	rs11771259	1	acute appendicitis	Nerve Tibial	C1GALT1
68	0.0239289	1.83988e-05	0.939077	0.000685763	0.0362896	rs10129426	0.712608	acute appendicitis	Nerve Tibial	RP11-894P9.2
514	1.54882e-11	2.38592e-13	0.97248	0.0149683	0.0125517	rs35174559	0.0992965	acute appendicitis	Nerve Tibial	RP11-3B7.1
158	0.0132115	1.21755e-05	0.980234	0.00089772	0.00564452	rs1950836	0.130595	acute appendicitis	Nerve Tibial	CTD-2298J14.2
1276	3.4607e-16	1.84153e-15	0.156059	0.830415	0.0135258	rs61471148	0.299626	acute appendicitis	Nerve Tibial	AL022393.9
266	9.76537e-06	6.48415e-08	0.918862	0.00602609	0.0751022	rs56039018	0.119256	acute appendicitis	Nerve Tibial	HSPA2
59	0.700344	0.000344761	0.296906	0.000143898	0.00226132	rs35866995	0.0664514	acute appendicitis	Nerve Tibial	TOR1AIP1
1613	5.87953e-19	2.58761e-18	0.182283	0.80222	0.015497	rs4713135	0.283781	acute appendicitis	Nerve Tibial	OR2B8P
18	0.402224	7.1307e-05	0.591495	9.87502e-05	0.00611092	rs763865	0.176626	acute appendicitis	Nerve Tibial	KLF7
1742	4.27021e-24	2.03993e-23	0.172093	0.822103	0.00580333	rs276369	0.492263	acute appendicitis	Nerve Tibial	ZNF165
892	4.49478e-14	7.76049e-15	0.847214	0.14627	0.0065165	rs1654774	0.41778	acute appendicitis	Nerve Tibial	ZNF192P1
276	3.29736e-101	1.25339e-103	0.985492	0.00373528	0.0107728	rs3120045	1	acute appendicitis	Nerve Tibial	CFAP57
402	1.09377e-29	5.14935e-32	0.985421	0.00462929	0.00994992	rs61943400	0.0236267	acute appendicitis	Nerve Tibial	RP11-131L12.3
721	4.46549e-31	3.46299e-31	0.345137	0.267267	0.387596	rs2234391	0.183282	acute appendicitis	Nerve Tibial	RNF123
15	0.942283	0.000527558	0.0555292	2.94587e-05	0.00163058	rs55811816	0.0787772	acute appendicitis	Nerve Tibial	DCAF4L1
24	0.95186	0.00214794	0.0428794	9.37417e-05	0.00301867	rs79065545	0.0773626	acute appendicitis	Nerve Tibial	HIST1H2BN
1182	1.36906e-25	6.79337e-25	0.165482	0.821118	0.0134008	rs9368553	0.0212131	acute appendicitis	Pituitary	ZNF602P
627	0.00294558	0.000207228	0.903706	0.063548	0.0295928	rs34477097	0.249754	acute appendicitis	Pituitary	ZSCAN31
51	0.547958	0.0108957	0.309329	0.00602494	0.125793	rs853679	0.110318	acute appendicitis	Pituitary	PGBD1
997	7.61513e-09	3.91716e-09	0.648567	0.3336	0.0178332	rs442439	0.638163	acute appendicitis	Pituitary	ZSCAN23
99	0.00431923	5.82255e-06	0.982009	0.00131145	0.0123543	rs12128409	0.0527493	acute appendicitis	Pituitary	CAPN8
69	0.397596	0.000272371	0.597895	0.000405755	0.00383074	rs6914864	0.148564	acute appendicitis	Pituitary	ZNF204P
1369	2.38784e-22	1.13535e-21	0.173551	0.825184	0.00126584	rs13408	0.203659	acute appendicitis	Pituitary	ZSCAN26
356	0.0136663	0.0641848	0.0660545	0.309682	0.546412	rs35120058	0.00921618	acute appendicitis	Pituitary	ZSCAN9
178	0.074339	0.00029599	0.903843	0.00358083	0.017941	rs34477097	0.452658	acute appendicitis	Pituitary	ZKSCAN3
15	0.749862	0.000202237	0.245296	6.15785e-05	0.0045775	rs10129426	0.309405	acute appendicitis	Pituitary	TRMT61A
53	3.79686e-14	1.53077e-17	0.992139	0.000392531	0.00746798	rs9525917	0.464502	acute appendicitis	Pituitary	SMIM2-AS1
251	0.00027475	1.98686e-06	0.958636	0.00689821	0.0341887	rs7943104	0.0436787	acute appendicitis	Pituitary	RP11-700A24.1
59	0.0946118	6.92393e-05	0.891793	0.000639752	0.0128857	rs57087457	0.0594867	acute appendicitis	Pituitary	MTHFD1
618	5.47753e-28	6.10324e-28	0.454292	0.506147	0.0395612	rs68072215	0.0190772	acute appendicitis	Pituitary	BTN3A2
164	2.67403e-13	3.30438e-16	0.993946	0.00122342	0.00483025	rs10246303	0.801066	acute appendicitis	Pituitary	C1GALT1
14	0.592211	0.000120913	0.401367	7.5723e-05	0.00622462	rs942866	0.217726	acute appendicitis	Pituitary	RP11-894P9.2
201	0.0512284	0.00194579	0.765442	0.028921	0.152463	rs149947	0.0480455	acute appendicitis	Pituitary	AL022393.9
78	0.255535	0.0001048	0.740435	0.000300042	0.00362581	rs10913906	0.0721223	acute appendicitis	Pituitary	TOR1AIP1
1733	2.67233e-32	1.35125e-31	0.162648	0.822408	0.0149448	rs4713135	0.657482	acute appendicitis	Pituitary	OR2B8P
327	0.0395439	0.0149332	0.529917	0.199899	0.215706	rs149900	0.0439581	acute appendicitis	Pituitary	OR1F12
123	0.019102	2.8679e-05	0.966377	0.00143782	0.0130548	rs7306748	0.0231584	acute appendicitis	Pituitary	RP11-793H13.11
110	0.804294	0.0148507	0.153348	0.00280676	0.0247003	rs1237873	0.0557785	acute appendicitis	Pituitary	ZNF165
284	1.52374e-06	5.02779e-09	0.986825	0.00324624	0.00992682	rs17619932	0.0208558	acute appendicitis	Pituitary	RP11-131L12.3
281	5.53238e-05	6.44758e-06	0.481732	0.0556798	0.462527	rs2247036	0.0377692	acute appendicitis	Pituitary	RNF123
44	0.777513	0.00104489	0.216582	0.000286489	0.004573	rs11752073	0.0611097	acute appendicitis	Pituitary	NKAPL
241	0.0355349	0.0025271	0.828939	0.0588768	0.0741222	rs10484401	0.0144439	acute appendicitis	Small Intestine Terminal Ileum	ZNF602P
332	0.0761298	0.00071109	0.906466	0.00845861	0.00823462	rs213238	0.0515166	acute appendicitis	Small Intestine Terminal Ileum	ZSCAN31
977	8.84795e-06	2.18158e-06	0.797195	0.196553	0.00624104	rs916403	0.259228	acute appendicitis	Small Intestine Terminal Ileum	ZSCAN23
625	2.88532e-05	1.06874e-05	0.724857	0.268485	0.00661789	rs13408	0.249119	acute appendicitis	Small Intestine Terminal Ileum	ZSCAN26
12	0.935709	0.00289533	0.0492183	0.000140257	0.0120372	rs203888	0.184101	acute appendicitis	Small Intestine Terminal Ileum	ZSCAN9
29	0.357638	0.000129603	0.633683	0.00022131	0.00832743	rs10145700	0.102595	acute appendicitis	Small Intestine Terminal Ileum	MTHFD1
175	0.833208	0.0208797	0.125736	0.00313383	0.0170432	rs72836480	0.0624286	acute appendicitis	Small Intestine Terminal Ileum	ABT1
318	7.93304e-08	6.65532e-08	0.519255	0.435577	0.0451674	rs68072215	0.019662	acute appendicitis	Small Intestine Terminal Ileum	BTN3A2
142	4.50596e-06	4.48355e-09	0.987691	0.000971448	0.0113327	rs11771259	0.897602	acute appendicitis	Small Intestine Terminal Ileum	C1GALT1
407	3.55045e-05	1.06557e-05	0.636209	0.190769	0.172976	rs149947	0.0812014	acute appendicitis	Small Intestine Terminal Ileum	AL022393.9
244	0.150809	0.00576495	0.65104	0.0247196	0.167667	rs9368548	0.0289633	acute appendicitis	Small Intestine Terminal Ileum	ZNF192P1
323	0.000152277	5.31986e-07	0.986011	0.00343426	0.0104017	rs1060964	0.0871803	acute appendicitis	Small Intestine Terminal Ileum	RP11-131L12.3
93	0.211963	0.0768116	0.136869	0.0490737	0.525283	rs9858542	0.028547	acute appendicitis	Small Intestine Terminal Ileum	RNF123
511	0.00390893	0.00908873	0.284312	0.661018	0.0416725	rs3131073	0.0142342	acute appendicitis	Stomach	ZNF602P
1034	1.73366e-06	5.5274e-07	0.754799	0.240647	0.00455104	rs213236	0.180172	acute appendicitis	Stomach	ZSCAN31
1160	8.05519e-38	5.52918e-38	0.590253	0.405152	0.00459511	rs916403	0.267292	acute appendicitis	Stomach	ZSCAN23
1481	2.12934e-14	1.1916e-13	0.151382	0.847142	0.00147591	rs2394049	0.156808	acute appendicitis	Stomach	ZSCAN26
89	0.440178	0.00869817	0.442269	0.00863928	0.100216	rs34477097	0.168965	acute appendicitis	Stomach	ZKSCAN3
79	0.135676	5.6663e-05	0.859596	0.00035468	0.0043168	rs2403193	0.0622786	acute appendicitis	Stomach	TRMT61A
47	1.5706e-23	6.04784e-27	0.9896	0.000371032	0.0100288	rs4942282	0.378341	acute appendicitis	Stomach	SMIM2-AS1
201	0.042484	0.00024222	0.930527	0.00528388	0.0214624	rs12361645	0.0534376	acute appendicitis	Stomach	RP11-700A24.1
136	3.32105e-08	5.3404e-11	0.981445	0.00156121	0.0169936	rs2983733	0.112912	acute appendicitis	Stomach	MTHFD1
36	0.164178	3.95231e-05	0.828752	0.00019267	0.00683835	rs11625397	0.132628	acute appendicitis	Stomach	BAG5
926	4.66689e-82	6.12194e-82	0.416693	0.546574	0.0367333	rs9393710	0.0386771	acute appendicitis	Stomach	BTN3A2
241	1.41485e-18	2.38397e-21	0.986292	0.00164981	0.0120578	rs11771259	0.984978	acute appendicitis	Stomach	C1GALT1
166	0.440976	0.000600723	0.552976	0.000748596	0.00469962	rs7616815	0.0257977	acute appendicitis	Stomach	RP11-3B7.1
854	3.38716e-07	1.53586e-06	0.177982	0.80702	0.0149955	rs9357065	0.0680433	acute appendicitis	Stomach	AL022393.9
44	0.725521	0.00991153	0.187636	0.0024889	0.0744431	rs13437444	0.407112	acute appendicitis	Stomach	ZNF165
517	0.00161652	0.00213669	0.406007	0.536599	0.0536404	rs7752448	0.151303	acute appendicitis	Stomach	ZNF192P1
44	6.13645e-37	2.30205e-40	0.988831	0.000360143	0.0108093	rs3120045	1	acute appendicitis	Stomach	CFAP57
353	1.08025e-13	4.65544e-16	0.985852	0.00423872	0.00990945	rs56157623	0.0915422	acute appendicitis	Stomach	RP11-131L12.3
131	0.15797	0.0105534	0.467342	0.0308881	0.333246	rs11130218	0.0297288	acute appendicitis	Stomach	RNF123
70	0.416202	0.00161453	0.550228	0.00210459	0.0298507	rs34477097	0.331525	acute appendicitis	Stomach	HIST1H3H
319	0.000818045	0.000883884	0.262979	0.283693	0.451627	rs34783558	0.131752	acute appendicitis	Esophagus Gastroesophageal Junction	PRSS16
1257	7.07849e-13	3.26977e-12	0.175311	0.809801	0.0148886	rs9357065	0.0290087	acute appendicitis	Esophagus Gastroesophageal Junction	ZNF602P
2226	1.29022e-19	6.47215e-19	0.166021	0.832813	0.00116629	rs213238	0.945164	acute appendicitis	Esophagus Gastroesophageal Junction	ZSCAN31
22	0.922116	0.000672259	0.0737489	5.03538e-05	0.00341206	rs1736904	0.188486	acute appendicitis	Esophagus Gastroesophageal Junction	PGBD1
1858	2.3324e-34	1.05144e-33	0.181299	0.817288	0.00141283	rs916403	0.280651	acute appendicitis	Esophagus Gastroesophageal Junction	ZSCAN23
95	7.2123e-05	8.94061e-08	0.988196	0.00121448	0.0105168	rs1108087	0.48387	acute appendicitis	Esophagus Gastroesophageal Junction	CAPN8
179	0.0341286	0.0233542	0.506368	0.346418	0.0897311	rs35909544	0.0578075	acute appendicitis	Esophagus Gastroesophageal Junction	ZNF204P
1467	3.84955e-10	2.25207e-09	0.145817	0.85306	0.00112288	rs2394049	0.35371	acute appendicitis	Esophagus Gastroesophageal Junction	ZSCAN26
1302	0.000432991	0.00264176	0.108485	0.66166	0.226781	rs7752448	0.0801378	acute appendicitis	Esophagus Gastroesophageal Junction	ZKSCAN3
45	3.27671e-16	1.1609e-19	0.99009	0.000341209	0.00956893	rs66786230	0.320161	acute appendicitis	Esophagus Gastroesophageal Junction	SMIM2-AS1
241	0.00141017	9.57748e-06	0.974098	0.00659791	0.0178845	rs55836023	0.0577802	acute appendicitis	Esophagus Gastroesophageal Junction	RP11-700A24.1
162	1.5191e-09	3.81432e-12	0.98166	0.00244897	0.0158908	rs7151163	0.244177	acute appendicitis	Esophagus Gastroesophageal Junction	MTHFD1
47	4.92123e-07	4.01481e-10	0.994098	0.000805904	0.00509537	rs35482991	0.809691	acute appendicitis	Esophagus Gastroesophageal Junction	HAX1
1206	2.22066e-115	2.91732e-115	0.416671	0.547353	0.0359752	rs12174602	0.155471	acute appendicitis	Esophagus Gastroesophageal Junction	BTN3A2
215	8.99727e-18	1.43123e-20	0.992465	0.00157279	0.00596219	rs6463657	0.401211	acute appendicitis	Esophagus Gastroesophageal Junction	C1GALT1
64	1.28306e-05	1.00349e-08	0.967352	0.000724666	0.0319109	rs10149470	0.756343	acute appendicitis	Esophagus Gastroesophageal Junction	RP11-894P9.2
556	3.3184e-11	5.20829e-13	0.972378	0.0152493	0.0123729	rs12629759	0.339684	acute appendicitis	Esophagus Gastroesophageal Junction	RP11-3B7.1
971	6.72178e-07	2.33805e-06	0.208316	0.72452	0.0671607	rs9468278	0.0416364	acute appendicitis	Esophagus Gastroesophageal Junction	AL022393.9
102	0.0544084	5.83295e-05	0.935558	0.000994	0.00898149	rs5009146	0.0692878	acute appendicitis	Esophagus Gastroesophageal Junction	RP11-793H13.11
739	0.00138688	0.000427267	0.72668	0.223826	0.0476801	rs9468206	0.0464366	acute appendicitis	Esophagus Gastroesophageal Junction	ZNF165
254	0.401606	0.00520092	0.571624	0.00738852	0.0141803	rs200972	0.0600225	acute appendicitis	Esophagus Gastroesophageal Junction	ZNF192P1
115	3.62045e-27	6.03896e-30	0.987568	0.00163648	0.0107955	rs3120045	1	acute appendicitis	Esophagus Gastroesophageal Junction	CFAP57
401	3.19528e-24	1.46458e-26	0.985264	0.00450578	0.0102304	rs61943398	0.189125	acute appendicitis	Esophagus Gastroesophageal Junction	RP11-131L12.3
585	6.56405e-09	4.86822e-09	0.356519	0.264032	0.379449	rs9871654	0.0238859	acute appendicitis	Esophagus Gastroesophageal Junction	RNF123
92	0.0055806	5.09342e-06	0.981563	0.000883907	0.0119672	rs752624	0.280109	acute appendicitis	Esophagus Gastroesophageal Junction	RP11-600F24.7
31	0.750873	0.000282279	0.245928	8.96251e-05	0.00282754	rs34895357	0.0876126	acute appendicitis	Esophagus Gastroesophageal Junction	SEMA4C
20	0.955243	0.00981751	0.0202885	0.000194058	0.0144566	rs35173303	0.296385	acute appendicitis	Esophagus Gastroesophageal Junction	HIST1H2BN
118	0.00613439	0.00531482	0.0921635	0.0790329	0.817354	rs34569203	0.081379	acute appendicitis	Esophagus Mucosa	PRSS16
186	0.0329658	7.04964e-05	0.949842	0.0020161	0.0151052	rs16853872	0.648196	acute appendicitis	Esophagus Mucosa	SLC30A9
267	0.0268406	0.00254297	0.809848	0.0766436	0.0841248	rs13437444	0.0439493	acute appendicitis	Esophagus Mucosa	ZNF602P
413	1.40544e-07	4.13369e-10	0.987489	0.00289479	0.00961628	rs4343916	0.335232	acute appendicitis	Esophagus Mucosa	HCG11
2129	6.68948e-23	4.08752e-22	0.140447	0.85818	0.00137259	rs1150716	0.285301	acute appendicitis	Esophagus Mucosa	ZSCAN31
1867	7.72128e-39	3.63396e-38	0.175003	0.823635	0.0013619	rs916403	0.262349	acute appendicitis	Esophagus Mucosa	ZSCAN23
250	1.71505e-10	3.10818e-13	0.991895	0.00179129	0.00631397	rs6680821	0.357084	acute appendicitis	Esophagus Mucosa	CAPN8
33	0.584367	0.00021252	0.411535	0.000145926	0.0037396	rs9379973	0.1463	acute appendicitis	Esophagus Mucosa	ZNF204P
1459	3.23406e-14	1.9007e-13	0.145244	0.85362	0.00113585	rs2394049	0.274375	acute appendicitis	Esophagus Mucosa	ZSCAN26
39	0.583317	0.0928307	0.11145	0.0175416	0.194861	rs413488	0.0888419	acute appendicitis	Esophagus Mucosa	ZSCAN9
499	0.0369887	0.00224548	0.881761	0.0535036	0.0255014	rs9357070	0.178835	acute appendicitis	Esophagus Mucosa	ZKSCAN3
340	8.09228e-06	1.86561e-08	0.991004	0.00227797	0.00671002	rs61996704	0.203619	acute appendicitis	Esophagus Mucosa	TRMT61A
54	2.69377e-24	1.40098e-27	0.989459	0.000504564	0.0100361	rs4942282	0.379558	acute appendicitis	Esophagus Mucosa	SMIM2-AS1
200	3.69562e-09	1.28555e-11	0.980118	0.00339293	0.0164895	rs7151163	0.243913	acute appendicitis	Esophagus Mucosa	MTHFD1
14	0.09688	7.47897e-06	0.897876	6.41422e-05	0.00517231	rs7522777	0.188508	acute appendicitis	Esophagus Mucosa	HAX1
538	1.58777e-06	9.92882e-08	0.761717	0.0474418	0.19084	rs10456341	0.0871222	acute appendicitis	Esophagus Mucosa	ABT1
96	2.29022e-09	2.33365e-12	0.993224	0.00100629	0.00576983	rs7049012	0.292264	acute appendicitis	Esophagus Mucosa	FREM1
230	8.56368e-08	1.7355e-10	0.984944	0.001983	0.0130728	rs752624	0.512326	acute appendicitis	Esophagus Mucosa	BAG5
1441	7.32664e-203	9.79754e-203	0.412324	0.551344	0.0363324	rs9393710	0.0373562	acute appendicitis	Esophagus Mucosa	BTN3A2
226	6.64526e-21	1.2044e-23	0.986128	0.00177518	0.0120965	rs11771259	0.975544	acute appendicitis	Esophagus Mucosa	C1GALT1
20	0.586752	0.000227909	0.405293	0.000149849	0.00757706	rs10129426	0.188239	acute appendicitis	Esophagus Mucosa	RP11-894P9.2
226	0.0268147	6.01298e-05	0.959473	0.00214003	0.0115118	rs6790914	0.0855359	acute appendicitis	Esophagus Mucosa	RP11-3B7.1
784	3.2464e-12	6.41264e-12	0.32685	0.645602	0.027548	rs4713135	0.0595558	acute appendicitis	Esophagus Mucosa	AL022393.9
30	0.693934	0.000409064	0.301298	0.000173426	0.00418557	rs4019971	0.131945	acute appendicitis	Esophagus Mucosa	RP11-793H13.11
348	0.000680237	9.31531e-05	0.817751	0.111915	0.069561	rs9393895	0.0108324	acute appendicitis	Esophagus Mucosa	ZNF165
764	0.000119007	8.59417e-05	0.550656	0.397608	0.0515306	rs61471148	0.0108268	acute appendicitis	Esophagus Mucosa	ZNF192P1
384	1.37789e-23	6.2444e-26	0.985179	0.00445433	0.0103665	rs61943370	0.0539261	acute appendicitis	Esophagus Mucosa	RP11-131L12.3
192	0.000735506	0.000530949	0.354648	0.255625	0.38846	rs13085679	0.0298193	acute appendicitis	Esophagus Mucosa	RNF123
71	0.783122	0.00239342	0.203651	0.000612188	0.0102212	rs10946953	0.465749	acute appendicitis	Esophagus Mucosa	NKAPL
757	0.000146676	0.000245727	0.274562	0.459709	0.265337	rs3800307	0.187394	acute appendicitis	Esophagus Muscularis	PRSS16
946	1.44778e-19	6.74111e-19	0.174292	0.811521	0.014187	rs6941992	0.0193452	acute appendicitis	Esophagus Muscularis	ZNF602P
2297	7.45057e-38	1.077e-37	0.407755	0.589418	0.00282629	rs213238	0.999982	acute appendicitis	Esophagus Muscularis	ZSCAN31
36	0.623411	0.000342961	0.370543	0.000198345	0.0055042	rs1736904	0.245288	acute appendicitis	Esophagus Muscularis	PGBD1
2090	2.60507e-27	1.68091e-26	0.134044	0.864913	0.00104315	rs916403	0.262349	acute appendicitis	Esophagus Muscularis	ZSCAN23
162	0.122324	0.103455	0.121364	0.102093	0.550764	rs4452638	0.102719	acute appendicitis	Esophagus Muscularis	ZNF204P
1669	1.34615e-24	7.91568e-24	0.145191	0.853756	0.00105307	rs1736895	0.288243	acute appendicitis	Esophagus Muscularis	ZSCAN26
33	0.601135	0.0802295	0.12151	0.016036	0.181089	rs12197546	0.0887483	acute appendicitis	Esophagus Muscularis	ZSCAN9
1750	1.24846e-16	7.53212e-16	0.142066	0.857102	0.000832174	rs2531825	0.0714345	acute appendicitis	Esophagus Muscularis	ZKSCAN3
268	6.4508e-06	1.26669e-08	0.99331	0.00194574	0.00473804	rs8014069	0.268309	acute appendicitis	Esophagus Muscularis	TRMT61A
97	1.22639e-26	9.87017e-30	0.993014	0.000793002	0.00619284	rs12869383	0.50049	acute appendicitis	Esophagus Muscularis	SMIM2-AS1
338	8.50755e-07	8.1031e-09	0.97114	0.00923009	0.019629	rs55836023	0.193833	acute appendicitis	Esophagus Muscularis	RP11-700A24.1
138	1.82461e-12	4.63553e-15	0.983657	0.00248518	0.0138575	rs11158538	0.442577	acute appendicitis	Esophagus Muscularis	MTHFD1
145	1.49795e-07	1.25523e-10	0.993696	0.000827205	0.00547655	rs35482991	0.360653	acute appendicitis	Esophagus Muscularis	HAX1
117	0.0617377	6.52405e-05	0.932147	0.000979965	0.00506974	rs12203080	0.0951443	acute appendicitis	Esophagus Muscularis	ABT1
21	0.363996	7.24369e-05	0.62982	0.000119345	0.00599189	rs10810278	0.163406	acute appendicitis	Esophagus Muscularis	FREM1
1518	2.52061e-189	3.37144e-189	0.412304	0.55144	0.0362569	rs9393703	0.77639	acute appendicitis	Esophagus Muscularis	BTN3A2
116	0.83199	0.00369959	0.158822	0.000701442	0.00478748	rs113039233	0.106734	acute appendicitis	Esophagus Muscularis	ZKSCAN8
288	1.41269e-33	3.04061e-36	0.99227	0.00213012	0.00559995	rs7780273	0.523431	acute appendicitis	Esophagus Muscularis	C1GALT1
34	0.0362106	1.76047e-05	0.929541	0.000418107	0.0338129	rs10149470	0.533623	acute appendicitis	Esophagus Muscularis	RP11-894P9.2
707	8.44758e-11	2.67818e-12	0.959586	0.0304122	0.010002	rs10865954	0.0509044	acute appendicitis	Esophagus Muscularis	RP11-3B7.1
1286	3.64367e-09	1.9406e-08	0.155977	0.830717	0.0133056	rs4713135	0.0212857	acute appendicitis	Esophagus Muscularis	AL022393.9
85	0.416345	0.00134866	0.563754	0.00180941	0.0167425	rs10133861	0.066852	acute appendicitis	Esophagus Muscularis	HSPA2
139	8.97845e-05	1.48637e-07	0.984556	0.00161618	0.0137374	rs7306748	0.216106	acute appendicitis	Esophagus Muscularis	RP11-793H13.11
897	2.64247e-08	2.23461e-08	0.534936	0.452358	0.0127059	rs1150691	0.189345	acute appendicitis	Esophagus Muscularis	ZNF165
66	0.354198	0.000920256	0.635421	0.0016431	0.00781732	rs9468334	0.0769248	acute appendicitis	Esophagus Muscularis	ZNF192P1
96	5.14286e-21	7.51464e-24	0.98777	0.00143251	0.0107977	rs3120045	1	acute appendicitis	Esophagus Muscularis	CFAP57
442	1.0773e-44	6.04925e-47	0.984415	0.00551761	0.0100676	rs17441061	0.248384	acute appendicitis	Esophagus Muscularis	RP11-131L12.3
659	2.58228e-17	1.95359e-17	0.355271	0.268399	0.37633	rs2234391	0.0526487	acute appendicitis	Esophagus Muscularis	RNF123
328	6.62648e-05	1.60343e-07	0.96424	0.00229982	0.0333936	rs942866	0.508144	acute appendicitis	Esophagus Muscularis	RP11-600F24.7
35	0.590033	0.00151422	0.393592	0.000996225	0.0138648	rs10179546	0.0750382	acute appendicitis	Esophagus Muscularis	SEMA4C
25	0.719647	0.000508949	0.276184	0.000191854	0.00346855	rs73155367	0.198662	acute appendicitis	Esophagus Muscularis	DCAF4L1
42	0.183843	0.00432815	0.537296	0.0123872	0.262146	rs6905391	0.0935618	acute appendicitis	Esophagus Muscularis	NKAPL
164	0.122291	0.186509	0.0564633	0.0855642	0.549173	rs9257167	0.0189601	acute appendicitis	Esophagus Muscularis	HIST1H2BN
12	0.783778	6.33113e-05	0.214997	1.62218e-05	0.00114505	rs229673	0.171585	acute appendicitis	Esophagus Muscularis	CTD-2555O16.2
734	0.00187788	0.00524242	0.193912	0.54108	0.257887	rs2056925	0.0163282	acute appendicitis	Esophagus Muscularis	HIST1H3H
2333	1.8767e-30	8.57097e-30	0.17943	0.819463	0.00110705	rs2531827	0.121395	acute appendicitis	Pancreas	ZSCAN31
121	0.211283	0.00798566	0.671905	0.0253119	0.0835145	rs11963067	0.0610676	acute appendicitis	Pancreas	PGBD1
59	0.51466	0.00027916	0.480338	0.000256077	0.00446642	rs13215804	0.0914863	acute appendicitis	Pancreas	ZSCAN23
45	0.320938	9.68872e-05	0.674333	0.000199141	0.00443206	rs1961255	0.158708	acute appendicitis	Pancreas	CAPN8
541	2.88487e-06	2.44222e-06	0.539906	0.457061	0.00302777	rs71559025	0.283148	acute appendicitis	Pancreas	ZNF204P
996	2.86858e-08	1.59613e-07	0.152087	0.846237	0.00167589	rs13408	0.281268	acute appendicitis	Pancreas	ZSCAN26
806	5.44253e-05	2.54009e-05	0.670876	0.313089	0.0159546	rs200988	0.0825876	acute appendicitis	Pancreas	ZKSCAN3
45	2.16966e-23	7.73662e-27	0.993464	0.000348063	0.00618819	rs12869383	0.497781	acute appendicitis	Pancreas	SMIM2-AS1
195	1.02898e-23	3.76476e-26	0.977751	0.00355865	0.0186905	rs1076991	0.516069	acute appendicitis	Pancreas	MTHFD1
12	0.980929	0.00238937	0.0140423	3.15966e-05	0.002608	rs148333907	0.221888	acute appendicitis	Pancreas	ABT1
11	0.690545	0.000100089	0.305583	4.05601e-05	0.00373181	rs10810271	0.628122	acute appendicitis	Pancreas	FREM1
85	3.327e-05	1.71127e-08	0.994312	0.000506284	0.00514867	rs35498576	0.162102	acute appendicitis	Pancreas	BAG5
733	6.06859e-37	7.93942e-37	0.417303	0.545913	0.0367835	rs9393710	0.0377604	acute appendicitis	Pancreas	BTN3A2
282	2.76638e-24	5.78222e-27	0.985848	0.0020485	0.0121035	rs11771259	0.958402	acute appendicitis	Pancreas	C1GALT1
388	5.35625e-06	1.62002e-06	0.720387	0.217822	0.0617838	rs9393895	0.0147366	acute appendicitis	Pancreas	AL022393.9
89	0.121339	0.000145706	0.865494	0.0010273	0.0119935	rs1247956	0.0466715	acute appendicitis	Pancreas	RP11-793H13.11
308	0.0251712	0.00131231	0.823795	0.0428419	0.10688	rs149957	0.272017	acute appendicitis	Pancreas	ZNF165
245	0.0441708	0.00962271	0.627743	0.136573	0.18189	rs9380010	0.0397014	acute appendicitis	Pancreas	ZNF192P1
324	1.88458e-08	7.48684e-11	0.981997	0.00388704	0.0141164	rs7974375	0.317189	acute appendicitis	Pancreas	RP11-131L12.3
261	0.00121222	0.000878987	0.353003	0.255574	0.389331	rs9873183	0.0411581	acute appendicitis	Pancreas	RNF123
63	0.102068	6.60843e-05	0.887929	0.000565524	0.0093715	rs62007715	0.253742	acute appendicitis	Pancreas	RP11-600F24.7
10	0.929757	0.000114847	0.0692628	7.69826e-06	0.000857358	rs56293187	0.129155	acute appendicitis	Pancreas	SEMA4C
411	0.00301175	7.84092e-05	0.845961	0.0218951	0.129053	rs7764984	0.586578	Irritable bowel syndrome	Whole Blood	PRSS16
464	3.23035e-07	4.51712e-09	0.952928	0.0132914	0.0337804	rs9380061	0.0212767	Irritable bowel syndrome	Whole Blood	ZNF602P
60	0.01366	1.8635e-05	0.960635	0.0012861	0.0244002	rs9689526	0.0759952	Irritable bowel syndrome	Whole Blood	HCG11
47	0.0505599	4.58674e-05	0.928291	0.000821856	0.0202811	rs4653877	0.0879452	Irritable bowel syndrome	Whole Blood	CAPN8
88	0.822492	0.00246538	0.170006	0.000505053	0.00453196	rs149754455	0.0458083	Irritable bowel syndrome	Whole Blood	ZNF204P
643	0.000210502	4.13456e-06	0.955114	0.0187339	0.0259378	rs12214383	0.155113	Irritable bowel syndrome	Whole Blood	ZSCAN26
895	8.97726e-11	2.27328e-12	0.961774	0.0243408	0.0138856	rs12201260	0.164641	Irritable bowel syndrome	Whole Blood	ZSCAN9
48	0.616076	0.00104376	0.370406	0.000615683	0.0118587	rs2531814	0.136966	Irritable bowel syndrome	Whole Blood	ZKSCAN3
361	1.78285e-05	7.42365e-08	0.982626	0.00407831	0.0132778	rs2756127	0.196247	Irritable bowel syndrome	Whole Blood	TRMT61A
514	1.41337e-07	4.29775e-09	0.907702	0.0275366	0.0647618	rs114752296	0.253711	Irritable bowel syndrome	Whole Blood	ABT1
121	0.000396706	6.8014e-07	0.982582	0.00166925	0.0153511	rs34026011	0.171902	Irritable bowel syndrome	Whole Blood	BAG5
1665	1.02725e-209	5.78415e-211	0.925488	0.0520892	0.0224233	rs9379855	0.0373069	Irritable bowel syndrome	Whole Blood	BTN3A2
285	5.8304e-31	2.87343e-33	0.982738	0.00483085	0.0124316	rs10256877	0.495425	Irritable bowel syndrome	Whole Blood	C1GALT1
129	0.408148	0.00188712	0.570761	0.00262239	0.016581	rs1233665	0.0163118	Irritable bowel syndrome	Whole Blood	AL022393.9
157	0.045458	0.000251662	0.934994	0.00516212	0.0141339	rs2859348	0.344872	Irritable bowel syndrome	Whole Blood	ZNF192P1
367	3.10591e-10	1.49792e-12	0.985365	0.00474233	0.00989313	rs1060964	0.0670033	Irritable bowel syndrome	Whole Blood	RP11-131L12.3
50	0.804697	0.000889959	0.190396	0.000206759	0.00381031	rs62401446	0.0298913	Irritable bowel syndrome	Whole Blood	NKAPL
290	0.00131183	5.30564e-06	0.984537	0.00397176	0.0101738	rs7659700	0.0127356	Irritable bowel syndrome	Brain Substantia nigra	SLC30A9
275	0.0887095	0.000919417	0.867732	0.00895981	0.0336791	rs149901	0.0198638	Irritable bowel syndrome	Brain Substantia nigra	ZNF602P
759	0.0104485	0.000255742	0.926676	0.0226417	0.0399777	rs213238	0.161508	Irritable bowel syndrome	Brain Substantia nigra	ZSCAN31
15	0.877219	0.000241903	0.120299	3.09648e-05	0.00220915	rs10799298	0.298352	Irritable bowel syndrome	Brain Substantia nigra	CAPN8
187	0.016623	0.000134478	0.945545	0.00761929	0.0300785	rs2394149	0.066398	Irritable bowel syndrome	Brain Substantia nigra	ZSCAN26
38	8.96563e-06	7.5163e-09	0.987149	0.000815546	0.0120266	rs12869383	0.219329	Irritable bowel syndrome	Brain Substantia nigra	SMIM2-AS1
126	0.0854503	0.0002963	0.889149	0.00306109	0.0220434	rs9393703	0.0417192	Irritable bowel syndrome	Brain Substantia nigra	BTN3A2
103	0.000284231	3.55064e-07	0.989499	0.0012271	0.00898922	rs4724958	0.280049	Irritable bowel syndrome	Brain Substantia nigra	C1GALT1
174	0.0141487	8.74013e-05	0.938979	0.00575935	0.041026	rs149956	0.0366035	Irritable bowel syndrome	Brain Substantia nigra	AL022393.9
1227	3.84814e-05	1.39637e-06	0.927731	0.0336259	0.0386036	rs213238	0.0401102	Irritable bowel syndrome	Brain Spinal cord cervical c-1	ZSCAN31
192	0.800219	0.00303279	0.191676	0.000722095	0.00434944	rs853685	0.0308506	Irritable bowel syndrome	Brain Spinal cord cervical c-1	PGBD1
652	0.00415776	8.17401e-05	0.939379	0.0184299	0.0379519	rs1150691	0.390889	Irritable bowel syndrome	Brain Spinal cord cervical c-1	ZSCAN23
74	0.0704466	0.000124381	0.910733	0.00159089	0.0171051	rs12128409	0.15551	Irritable bowel syndrome	Brain Spinal cord cervical c-1	CAPN8
70	0.556659	0.00191194	0.419883	0.00142204	0.0201241	rs7744605	0.10295	Irritable bowel syndrome	Brain Spinal cord cervical c-1	ZSCAN26
45	1.2643e-05	1.15361e-08	0.989395	0.000893069	0.00969914	rs9525917	0.519307	Irritable bowel syndrome	Brain Spinal cord cervical c-1	SMIM2-AS1
458	1.54302e-08	1.47304e-10	0.967328	0.00921115	0.0234612	rs9379855	0.0162505	Irritable bowel syndrome	Brain Spinal cord cervical c-1	BTN3A2
178	1.2114e-10	2.56221e-13	0.989003	0.00208291	0.00891417	rs10246303	0.998053	Irritable bowel syndrome	Brain Spinal cord cervical c-1	C1GALT1
327	0.0458741	0.000508925	0.903729	0.00998604	0.0399018	rs149973	0.0807272	Irritable bowel syndrome	Brain Spinal cord cervical c-1	AL022393.9
220	0.129328	0.000284941	0.859928	0.00188606	0.00857334	rs7295288	0.0121975	Irritable bowel syndrome	Brain Spinal cord cervical c-1	RP11-131L12.3
63	0.655624	0.00638646	0.289931	0.00277896	0.0452793	rs2271960	0.0373426	Irritable bowel syndrome	Brain Spinal cord cervical c-1	RNF123
428	6.23939e-06	8.92214e-08	0.946776	0.0134989	0.039719	rs9295755	0.0598606	Irritable bowel syndrome	Brain Putamen basal ganglia	ZNF602P
1230	2.24442e-16	8.17395e-18	0.933383	0.0339602	0.0326566	rs9301	0.463313	Irritable bowel syndrome	Brain Putamen basal ganglia	ZSCAN31
277	0.000108575	8.40916e-07	0.959922	0.00740201	0.032567	rs2531806	0.264688	Irritable bowel syndrome	Brain Putamen basal ganglia	ZSCAN23
78	0.337516	0.000608004	0.648273	0.00115536	0.0124478	rs12128409	0.115785	Irritable bowel syndrome	Brain Putamen basal ganglia	CAPN8
828	6.7589e-08	1.76774e-09	0.950818	0.0248436	0.0243388	rs12214383	0.193734	Irritable bowel syndrome	Brain Putamen basal ganglia	ZSCAN26
183	0.238272	0.00193754	0.708657	0.00571713	0.0454157	rs1233572	0.0290542	Irritable bowel syndrome	Brain Putamen basal ganglia	ZKSCAN3
67	0.20731	0.000124663	0.784674	0.000464425	0.00742692	rs7154948	0.145442	Irritable bowel syndrome	Brain Putamen basal ganglia	TRMT61A
40	1.67611e-08	1.37894e-11	0.9906	0.000806379	0.00859383	rs12869383	0.77859	Irritable bowel syndrome	Brain Putamen basal ganglia	SMIM2-AS1
49	1.14025e-05	1.25551e-08	0.990185	0.00108156	0.00872212	rs35482991	0.322732	Irritable bowel syndrome	Brain Putamen basal ganglia	HAX1
64	0.0927512	7.44769e-05	0.899454	0.000715234	0.00700495	rs10738383	0.0325496	Irritable bowel syndrome	Brain Putamen basal ganglia	FREM1
376	2.31277e-08	2.08686e-10	0.967674	0.00870788	0.0236184	rs9379855	0.0159514	Irritable bowel syndrome	Brain Putamen basal ganglia	BTN3A2
176	0.0319808	0.000216112	0.928367	0.0062403	0.0331963	rs9295759	0.00904983	Irritable bowel syndrome	Brain Putamen basal ganglia	ZKSCAN8
261	2.64995e-16	7.92877e-19	0.987446	0.00294487	0.00960876	rs7780273	0.871441	Irritable bowel syndrome	Brain Putamen basal ganglia	C1GALT1
305	0.00603576	7.27273e-05	0.941121	0.0112985	0.0414718	rs2791333	0.0539257	Irritable bowel syndrome	Brain Putamen basal ganglia	AL022393.9
302	0.0018082	6.19659e-06	0.984925	0.00336538	0.00989479	rs882927	0.0520673	Irritable bowel syndrome	Brain Putamen basal ganglia	RP11-131L12.3
69	0.658297	0.00290371	0.318718	0.00138716	0.018694	rs11716948	0.0474848	Irritable bowel syndrome	Brain Putamen basal ganglia	RNF123
408	3.44447e-07	3.06789e-09	0.982226	0.00873939	0.0090344	rs12511999	0.0594489	Irritable bowel syndrome	Brain Nucleus accumbens basal ganglia	SLC30A9
1236	1.67933e-18	6.35432e-20	0.932364	0.0352469	0.0323888	rs9393884	0.0953402	Irritable bowel syndrome	Brain Nucleus accumbens basal ganglia	ZNF602P
1240	3.94034e-07	1.47194e-08	0.92334	0.0344498	0.0422093	rs213238	0.288194	Irritable bowel syndrome	Brain Nucleus accumbens basal ganglia	ZSCAN31
245	0.662304	0.00607503	0.317262	0.00289864	0.01146	rs149975	0.0181401	Irritable bowel syndrome	Brain Nucleus accumbens basal ganglia	PGBD1
320	0.0406694	0.000474331	0.903426	0.0104918	0.0449386	rs2859368	0.0458537	Irritable bowel syndrome	Brain Nucleus accumbens basal ganglia	ZSCAN23
139	2.30421e-06	7.65259e-09	0.978694	0.00323231	0.0180714	rs12132879	0.08977	Irritable bowel syndrome	Brain Nucleus accumbens basal ganglia	CAPN8
312	0.0270927	0.000565956	0.92698	0.0193382	0.0260232	rs10946899	0.120736	Irritable bowel syndrome	Brain Nucleus accumbens basal ganglia	ZNF204P
1004	1.3031e-09	3.88173e-11	0.937515	0.0278924	0.0345923	rs2247002	0.0720369	Irritable bowel syndrome	Brain Nucleus accumbens basal ganglia	ZSCAN26
187	0.323691	0.00174711	0.65135	0.00349593	0.0197156	rs276362	0.0260889	Irritable bowel syndrome	Brain Nucleus accumbens basal ganglia	ZSCAN9
54	0.433999	0.00021057	0.560478	0.000266889	0.0050457	rs3759584	0.0307434	Irritable bowel syndrome	Brain Nucleus accumbens basal ganglia	TRMT61A
46	4.51798e-18	4.25026e-21	0.990587	0.000923401	0.00848924	rs9525917	0.771458	Irritable bowel syndrome	Brain Nucleus accumbens basal ganglia	SMIM2-AS1
19	0.707271	0.000125092	0.289893	4.86097e-05	0.00266225	rs2987983	0.141339	Irritable bowel syndrome	Brain Nucleus accumbens basal ganglia	MTHFD1
125	0.00926393	1.45484e-05	0.981489	0.00153367	0.0076984	rs12684174	0.106352	Irritable bowel syndrome	Brain Nucleus accumbens basal ganglia	FREM1
712	1.16212e-13	1.88037e-15	0.961313	0.0155314	0.0231557	rs9379855	0.01628	Irritable bowel syndrome	Brain Nucleus accumbens basal ganglia	BTN3A2
635	3.21237e-05	7.59678e-07	0.943236	0.0222717	0.0344591	rs9380067	0.0344097	Irritable bowel syndrome	Brain Nucleus accumbens basal ganglia	ZKSCAN8
79	0.0456701	4.24967e-05	0.944832	0.000870597	0.00858441	rs4713120	0.180982	Irritable bowel syndrome	Brain Nucleus accumbens basal ganglia	RP1-97D16.1
270	4.77365e-15	1.5092e-17	0.98777	0.00311375	0.0091162	rs10246303	0.642885	Irritable bowel syndrome	Brain Nucleus accumbens basal ganglia	C1GALT1
805	2.35254e-10	5.94579e-12	0.93788	0.0236655	0.038454	rs1150705	0.418249	Irritable bowel syndrome	Brain Nucleus accumbens basal ganglia	AL022393.9
240	0.00625133	5.8018e-05	0.949862	0.00878052	0.0350483	rs9295755	0.0202094	Irritable bowel syndrome	Brain Nucleus accumbens basal ganglia	ZNF192P1
347	1.57545e-07	6.49673e-10	0.986214	0.00405714	0.00972894	rs56157623	0.178718	Irritable bowel syndrome	Brain Nucleus accumbens basal ganglia	RP11-131L12.3
447	2.90891e-07	2.34407e-08	0.809954	0.0651431	0.124903	rs2246832	0.0254722	Irritable bowel syndrome	Brain Nucleus accumbens basal ganglia	RNF123
239	0.0206058	5.69369e-05	0.966797	0.00266153	0.0098785	rs35741556	0.0831398	Irritable bowel syndrome	Brain Hypothalamus	SLC30A9
768	6.33712e-11	1.53937e-12	0.942812	0.0228678	0.0343203	rs9393884	0.0182677	Irritable bowel syndrome	Brain Hypothalamus	ZNF602P
894	3.64693e-06	1.08144e-07	0.920924	0.0272566	0.0518154	rs2023493	0.0778269	Irritable bowel syndrome	Brain Hypothalamus	ZSCAN31
200	0.027765	0.000225972	0.931458	0.00754787	0.0330035	rs2531806	0.273856	Irritable bowel syndrome	Brain Hypothalamus	ZSCAN23
80	0.654678	0.00118482	0.336668	0.000602427	0.00686628	rs76773603	0.0721601	Irritable bowel syndrome	Brain Hypothalamus	CAPN8
695	2.91908e-06	5.84437e-08	0.947016	0.0189264	0.0340546	rs12214383	0.0770569	Irritable bowel syndrome	Brain Hypothalamus	ZSCAN26
101	0.383331	0.00159529	0.586988	0.00241717	0.0256692	rs2023493	0.0301663	Irritable bowel syndrome	Brain Hypothalamus	ZKSCAN3
41	2.44496e-10	2.11451e-13	0.990661	0.000848275	0.008491	rs9525917	0.653266	Irritable bowel syndrome	Brain Hypothalamus	SMIM2-AS1
66	0.337115	0.000181488	0.657083	0.000348474	0.00527134	rs1256112	0.0782736	Irritable bowel syndrome	Brain Hypothalamus	MTHFD1
56	0.34877	0.000427663	0.640951	0.000776863	0.00907502	rs10810271	0.168599	Irritable bowel syndrome	Brain Hypothalamus	FREM1
60	0.204479	0.000142556	0.786245	0.000539551	0.00859392	rs861544	0.0621368	Irritable bowel syndrome	Brain Hypothalamus	BAG5
383	1.97644e-06	1.54355e-08	0.969005	0.00754422	0.0234492	rs9393703	0.0915936	Irritable bowel syndrome	Brain Hypothalamus	BTN3A2
102	5.77862e-06	7.00549e-09	0.989511	0.0011903	0.00929331	rs7780273	0.516414	Irritable bowel syndrome	Brain Hypothalamus	C1GALT1
678	2.3666e-08	6.04603e-10	0.940985	0.0240046	0.0350104	rs1225618	0.132462	Irritable bowel syndrome	Brain Hypothalamus	AL022393.9
264	0.00242146	6.76898e-06	0.985089	0.00274399	0.00973892	rs7295288	0.033886	Irritable bowel syndrome	Brain Hypothalamus	RP11-131L12.3
210	0.00140699	2.27144e-05	0.856278	0.0136951	0.128597	rs9871654	0.022733	Irritable bowel syndrome	Brain Hypothalamus	RNF123
603	8.92285e-06	1.51877e-07	0.943755	0.0160236	0.0402122	rs149900	0.0370463	Irritable bowel syndrome	Brain Hippocampus	ZNF602P
1085	1.74102e-15	6.07388e-17	0.933999	0.0325509	0.0334496	rs213238	0.532928	Irritable bowel syndrome	Brain Hippocampus	ZSCAN31
19	0.710308	0.00025196	0.282959	9.39835e-05	0.00638764	rs2531806	0.179877	Irritable bowel syndrome	Brain Hippocampus	ZSCAN23
53	0.590534	0.000583613	0.401173	0.00038915	0.0073202	rs61825177	0.139864	Irritable bowel syndrome	Brain Hippocampus	CAPN8
343	0.0001733	1.76053e-06	0.965776	0.0097869	0.0242623	rs12214383	0.167111	Irritable bowel syndrome	Brain Hippocampus	ZSCAN26
129	0.827354	0.00208438	0.166981	0.000417518	0.00316329	rs200949	0.0339587	Irritable bowel syndrome	Brain Hippocampus	ZSCAN9
92	0.351794	0.00123958	0.621229	0.00216538	0.0235721	rs2531806	0.0425558	Irritable bowel syndrome	Brain Hippocampus	ZKSCAN3
43	3.39918e-07	3.00752e-10	0.980865	0.000849562	0.0182846	rs4942281	0.317632	Irritable bowel syndrome	Brain Hippocampus	SMIM2-AS1
483	1.47449e-09	1.52917e-11	0.966534	0.0100003	0.0234658	rs9393703	0.055232	Irritable bowel syndrome	Brain Hippocampus	BTN3A2
422	0.0015576	2.14257e-05	0.948019	0.0130031	0.0373984	rs9380067	0.101644	Irritable bowel syndrome	Brain Hippocampus	ZKSCAN8
193	1.49145e-15	3.26721e-18	0.988929	0.00215747	0.0089138	rs10246303	0.998553	Irritable bowel syndrome	Brain Hippocampus	C1GALT1
193	0.0860964	0.000513729	0.880969	0.00522947	0.0271918	rs1150691	0.0783077	Irritable bowel syndrome	Brain Hippocampus	AL022393.9
80	0.744865	0.00212424	0.243666	0.00068624	0.00865833	rs4713143	0.0175975	Irritable bowel syndrome	Brain Hippocampus	ZNF192P1
251	0.0568343	0.000155593	0.929567	0.00253393	0.0109096	rs1553429	0.0710677	Irritable bowel syndrome	Brain Hippocampus	RP11-131L12.3
27	0.805398	0.000842505	0.185965	0.000186924	0.00760831	rs6456766	0.297681	Irritable bowel syndrome	Brain Frontal Cortex BA9	PRSS16
1274	1.38433e-09	6.05228e-11	0.927468	0.0405168	0.032015	rs4713135	0.0970625	Irritable bowel syndrome	Brain Frontal Cortex BA9	ZNF602P
1476	2.07521e-21	8.10884e-23	0.899734	0.0350917	0.0651746	rs2023493	0.121097	Irritable bowel syndrome	Brain Frontal Cortex BA9	ZSCAN31
43	0.770829	0.00130758	0.218771	0.000362379	0.00872966	rs2130357	0.109462	Irritable bowel syndrome	Brain Frontal Cortex BA9	PGBD1
411	1.04789e-05	1.33499e-07	0.9555	0.0121405	0.032349	rs2859368	0.230176	Irritable bowel syndrome	Brain Frontal Cortex BA9	ZSCAN23
25	0.0184324	8.72807e-06	0.962871	0.000437685	0.0182506	rs36080106	0.107635	Irritable bowel syndrome	Brain Frontal Cortex BA9	CAPN8
187	0.0476609	0.000175504	0.939992	0.00345265	0.00871943	rs2393964	0.0507805	Irritable bowel syndrome	Brain Frontal Cortex BA9	ZNF204P
1281	2.77881e-07	1.00116e-08	0.934001	0.0336181	0.0323802	rs1150709	0.0805938	Irritable bowel syndrome	Brain Frontal Cortex BA9	ZSCAN26
12	0.995933	0.000172634	0.00383853	6.10055e-07	5.53128e-05	rs12201260	0.0903289	Irritable bowel syndrome	Brain Frontal Cortex BA9	ZSCAN9
719	0.0127998	0.000252941	0.931502	0.0183706	0.0370751	rs213232	0.0318979	Irritable bowel syndrome	Brain Frontal Cortex BA9	ZKSCAN3
121	0.0242902	3.02605e-05	0.959644	0.00118066	0.0148552	rs2756119	0.406842	Irritable bowel syndrome	Brain Frontal Cortex BA9	TRMT61A
40	5.87133e-11	4.96769e-14	0.990673	0.000829705	0.00849699	rs9525917	0.944931	Irritable bowel syndrome	Brain Frontal Cortex BA9	SMIM2-AS1
92	0.426331	0.000456132	0.565808	0.000598553	0.00680569	rs7943104	0.0238152	Irritable bowel syndrome	Brain Frontal Cortex BA9	RP11-700A24.1
37	0.0407314	9.50708e-05	0.879278	0.0019744	0.0779212	rs2151206	0.465131	Irritable bowel syndrome	Brain Frontal Cortex BA9	FREM1
577	5.58691e-14	6.60086e-16	0.965326	0.0113819	0.0232922	rs9393703	0.236426	Irritable bowel syndrome	Brain Frontal Cortex BA9	BTN3A2
456	0.00177381	2.68373e-05	0.950127	0.0143414	0.0337309	rs9295759	0.0133844	Irritable bowel syndrome	Brain Frontal Cortex BA9	ZKSCAN8
63	0.674229	0.000559789	0.320805	0.00026221	0.00414347	rs200465	0.0305382	Irritable bowel syndrome	Brain Frontal Cortex BA9	RP1-97D16.1
163	6.27358e-07	1.13638e-09	0.98922	0.00178285	0.00899673	rs7780273	0.277331	Irritable bowel syndrome	Brain Frontal Cortex BA9	C1GALT1
1139	4.25388e-27	2.19277e-28	0.921342	0.0474617	0.0311964	rs1225618	0.50879	Irritable bowel syndrome	Brain Frontal Cortex BA9	AL022393.9
13	0.80119	0.000130517	0.19636	2.96978e-05	0.00229007	rs12466923	0.49649	Irritable bowel syndrome	Brain Frontal Cortex BA9	KLF7
148	0.422192	0.00227738	0.552674	0.00296133	0.0198953	rs9295762	0.0133474	Irritable bowel syndrome	Brain Frontal Cortex BA9	ZNF192P1
72	0.300632	0.000236357	0.686977	0.000528475	0.0116262	rs603560	0.197887	Irritable bowel syndrome	Brain Frontal Cortex BA9	CFAP57
250	0.0123266	3.23437e-05	0.97542	0.00254973	0.00967178	rs61943391	0.0114286	Irritable bowel syndrome	Brain Frontal Cortex BA9	RP11-131L12.3
66	0.0378204	0.000545699	0.822955	0.0117472	0.126932	rs2246832	0.0251811	Irritable bowel syndrome	Brain Frontal Cortex BA9	RNF123
83	0.554549	0.000866315	0.436516	0.000674529	0.00739497	rs6934329	0.0480488	Irritable bowel syndrome	Brain Cortex	PRSS16
336	4.06097e-05	2.81532e-07	0.983941	0.00681209	0.00920638	rs12511999	0.0376744	Irritable bowel syndrome	Brain Cortex	SLC30A9
1252	2.68312e-26	1.08386e-27	0.930446	0.0375538	0.032	rs9368551	0.0184382	Irritable bowel syndrome	Brain Cortex	ZNF602P
1697	3.31626e-25	1.5897e-26	0.905723	0.0433664	0.050911	rs2023493	0.0870279	Irritable bowel syndrome	Brain Cortex	ZSCAN31
51	0.716419	0.00155144	0.2687	0.000569121	0.0127605	rs2247002	0.054666	Irritable bowel syndrome	Brain Cortex	PGBD1
895	7.80497e-11	2.19575e-12	0.940643	0.0264299	0.0329269	rs2859368	0.78578	Irritable bowel syndrome	Brain Cortex	ZSCAN23
72	1.1214e-06	1.40548e-09	0.979744	0.0012089	0.0190464	rs76773603	0.159449	Irritable bowel syndrome	Brain Cortex	CAPN8
177	0.0938885	0.000327515	0.890179	0.00309273	0.0125121	rs6903282	0.0536411	Irritable bowel syndrome	Brain Cortex	ZNF204P
1105	1.12096e-15	4.10979e-17	0.942137	0.0345183	0.0233449	rs12214383	0.210435	Irritable bowel syndrome	Brain Cortex	ZSCAN26
117	0.311148	0.000662456	0.674885	0.001425	0.0118797	rs2269555	0.022985	Irritable bowel syndrome	Brain Cortex	ZSCAN9
696	0.0615529	0.00114289	0.891899	0.0165315	0.0288739	rs1150711	0.111727	Irritable bowel syndrome	Brain Cortex	ZKSCAN3
174	0.0731314	0.00012371	0.91316	0.00153267	0.0120523	rs2756119	0.455896	Irritable bowel syndrome	Brain Cortex	TRMT61A
46	1.05913e-05	9.85667e-09	0.979344	0.000891662	0.0197534	rs4942281	0.273474	Irritable bowel syndrome	Brain Cortex	SMIM2-AS1
252	3.80801e-05	1.178e-07	0.985278	0.0030363	0.0116473	rs138290292	0.0160969	Irritable bowel syndrome	Brain Cortex	RP11-700A24.1
45	0.335238	0.00012277	0.658982	0.00023591	0.00542193	rs2987982	0.0582019	Irritable bowel syndrome	Brain Cortex	MTHFD1
215	0.00033873	1.15413e-06	0.972311	0.00328884	0.0240599	rs10810271	0.706441	Irritable bowel syndrome	Brain Cortex	FREM1
754	3.45744e-14	7.51165e-16	0.956055	0.0207481	0.0231966	rs9393703	0.115319	Irritable bowel syndrome	Brain Cortex	BTN3A2
363	0.162886	0.00237181	0.792404	0.0115075	0.0308311	rs13437444	0.106594	Irritable bowel syndrome	Brain Cortex	ZKSCAN8
230	9.20892e-14	2.47201e-16	0.988447	0.00264445	0.00890847	rs10246303	0.998393	Irritable bowel syndrome	Brain Cortex	C1GALT1
1536	1.29275e-29	8.38551e-31	0.910108	0.0590038	0.0308877	rs1225618	0.440526	Irritable bowel syndrome	Brain Cortex	AL022393.9
932	1.44443e-10	3.94994e-12	0.940661	0.0256898	0.033649	rs9295759	0.0218569	Irritable bowel syndrome	Brain Cortex	ZNF192P1
111	0.000126998	1.64915e-07	0.985273	0.00126611	0.0133332	rs17390635	0.143941	Irritable bowel syndrome	Brain Cortex	CFAP57
308	1.72699e-08	6.11185e-11	0.986785	0.00348252	0.00973282	rs17440823	0.0105223	Irritable bowel syndrome	Brain Cortex	RP11-131L12.3
307	2.2551e-06	5.5655e-08	0.847779	0.0207914	0.131427	rs7372725	0.0351479	Irritable bowel syndrome	Brain Cortex	RNF123
1097	4.1981e-07	1.88315e-08	0.944589	0.0423586	0.0130521	rs6938200	0.298059	Irritable bowel syndrome	Brain Cerebellum	PRSS16
90	0.274346	0.000290471	0.717702	0.000752977	0.00690843	rs12511999	0.0252149	Irritable bowel syndrome	Brain Cerebellum	SLC30A9
1274	1.00477e-21	3.77021e-23	0.932761	0.0349678	0.0322713	rs9368551	0.0150931	Irritable bowel syndrome	Brain Cerebellum	ZNF602P
105	0.709067	0.00230379	0.278925	0.000897433	0.00880647	rs2237235	0.0286511	Irritable bowel syndrome	Brain Cerebellum	HCG11
1060	0.0032232	7.98752e-05	0.950692	0.0235369	0.0224683	rs389118	0.214821	Irritable bowel syndrome	Brain Cerebellum	ZSCAN31
240	0.365959	0.0028568	0.609156	0.00473799	0.0172899	rs6901575	0.06274	Irritable bowel syndrome	Brain Cerebellum	PGBD1
1502	3.72956e-22	1.63136e-23	0.928478	0.0405819	0.0309404	rs1361387	0.333007	Irritable bowel syndrome	Brain Cerebellum	ZSCAN23
199	6.17262e-09	3.15611e-11	0.977037	0.00497768	0.0179858	rs5781336	0.163907	Irritable bowel syndrome	Brain Cerebellum	CAPN8
256	0.0413033	0.000496645	0.927443	0.0111323	0.0196248	rs6456785	0.0501254	Irritable bowel syndrome	Brain Cerebellum	ZNF204P
1430	1.61086e-24	6.59269e-26	0.938399	0.0383821	0.0232192	rs12214383	0.211026	Irritable bowel syndrome	Brain Cerebellum	ZSCAN26
693	0.055327	0.00091804	0.909504	0.0150722	0.0191789	rs200968	0.0105123	Irritable bowel syndrome	Brain Cerebellum	ZSCAN9
158	0.35032	0.00179997	0.620362	0.00316311	0.0243541	rs2247002	0.0427914	Irritable bowel syndrome	Brain Cerebellum	ZKSCAN3
78	5.89996e-15	7.72881e-18	0.980172	0.00126544	0.0185625	rs4942281	0.362438	Irritable bowel syndrome	Brain Cerebellum	SMIM2-AS1
16	0.798885	0.000220054	0.19776	5.13895e-05	0.00308366	rs56160063	0.107481	Irritable bowel syndrome	Brain Cerebellum	RP11-700A24.1
47	0.460241	0.00018623	0.534827	0.000211877	0.00453334	rs1152590	0.0664167	Irritable bowel syndrome	Brain Cerebellum	MTHFD1
13	0.120201	1.56865e-05	0.872086	0.000106218	0.00759111	rs35482991	0.666134	Irritable bowel syndrome	Brain Cerebellum	HAX1
22	0.0598622	7.40807e-05	0.909082	0.00109512	0.0298868	rs10810271	0.471127	Irritable bowel syndrome	Brain Cerebellum	FREM1
77	0.126857	0.000113058	0.863223	0.000760277	0.00904726	rs11626589	0.0460119	Irritable bowel syndrome	Brain Cerebellum	BAG5
713	5.22157e-22	1.47524e-23	0.950288	0.0268254	0.0228861	rs9379855	0.0166274	Irritable bowel syndrome	Brain Cerebellum	BTN3A2
663	0.000928896	1.80247e-05	0.945418	0.0183099	0.0353249	rs9295755	0.0182293	Irritable bowel syndrome	Brain Cerebellum	ZKSCAN8
48	0.0987164	5.02064e-05	0.893036	0.000446441	0.00775063	rs2294480	0.0677647	Irritable bowel syndrome	Brain Cerebellum	RP1-97D16.1
476	2.11886e-68	1.59526e-69	0.894757	0.0673274	0.0379152	rs1460943	0.203448	Irritable bowel syndrome	Brain Cerebellum	RPL31P12
265	1.31331e-19	3.99502e-22	0.988096	0.00299683	0.00890713	rs10246303	0.999999	Irritable bowel syndrome	Brain Cerebellum	C1GALT1
150	0.270568	0.000671714	0.718176	0.00177414	0.00881078	rs1003359	0.0730294	Irritable bowel syndrome	Brain Cerebellum	LINC00533
26	0.447928	0.000129457	0.546359	0.000152474	0.0054303	rs942863	0.403261	Irritable bowel syndrome	Brain Cerebellum	RP11-894P9.2
843	2.83186e-10	7.49724e-12	0.959792	0.0253953	0.0148123	rs839776	0.52076	Irritable bowel syndrome	Brain Cerebellum	AL022393.9
71	0.814851	0.00138144	0.180294	0.000302487	0.00317146	rs7531276	0.057423	Irritable bowel syndrome	Brain Cerebellum	TOR1AIP1
1647	1.10378e-50	5.44392e-52	0.921944	0.0454384	0.0326177	rs9295759	0.0157174	Irritable bowel syndrome	Brain Cerebellum	ZNF192P1
325	1.31367e-06	5.34542e-09	0.986263	0.00400343	0.00973246	rs7312555	0.0265205	Irritable bowel syndrome	Brain Cerebellum	RP11-131L12.3
623	8.21276e-16	4.80078e-17	0.824942	0.0480951	0.126963	rs6775384	0.0465271	Irritable bowel syndrome	Brain Cerebellum	RNF123
27	0.632696	0.000134668	0.364307	7.47542e-05	0.00278744	rs7675065	0.0790535	Irritable bowel syndrome	Brain Cerebellum	DCAF4L1
531	0.010638	0.000216788	0.952896	0.0194018	0.016847	rs35589403	0.0860139	Irritable bowel syndrome	Brain Cerebellar Hemisphere	PRSS16
1142	6.64655e-21	2.04495e-22	0.938447	0.0288405	0.0327128	rs9368551	0.0105754	Irritable bowel syndrome	Brain Cerebellar Hemisphere	ZNF602P
552	0.017527	0.000257013	0.93521	0.0136805	0.033326	rs213238	0.109943	Irritable bowel syndrome	Brain Cerebellar Hemisphere	ZSCAN31
67	0.0845308	0.000143148	0.886208	0.0014731	0.0276452	rs853685	0.0672889	Irritable bowel syndrome	Brain Cerebellar Hemisphere	PGBD1
676	1.2612e-07	2.46461e-09	0.937722	0.0182809	0.0439972	rs1005125	0.0876902	Irritable bowel syndrome	Brain Cerebellar Hemisphere	ZSCAN23
100	0.000224813	5.37626e-07	0.97909	0.00232307	0.0183614	rs12132879	0.137904	Irritable bowel syndrome	Brain Cerebellar Hemisphere	CAPN8
312	0.0462665	0.000343417	0.925139	0.0068455	0.0214056	rs10946917	0.13439	Irritable bowel syndrome	Brain Cerebellar Hemisphere	ZNF204P
980	2.20224e-11	6.51027e-13	0.947584	0.027988	0.0244279	rs12214383	0.182251	Irritable bowel syndrome	Brain Cerebellar Hemisphere	ZSCAN26
138	0.827353	0.00241361	0.165597	0.000478935	0.00415756	rs200968	0.0419147	Irritable bowel syndrome	Brain Cerebellar Hemisphere	ZSCAN9
191	0.46099	0.002171	0.51489	0.0024053	0.019543	rs2531809	0.0836055	Irritable bowel syndrome	Brain Cerebellar Hemisphere	ZKSCAN3
47	2.82526e-13	2.65196e-16	0.980526	0.000901809	0.0185719	rs4942281	0.362517	Irritable bowel syndrome	Brain Cerebellar Hemisphere	SMIM2-AS1
260	0.00495193	1.52081e-05	0.982461	0.00300773	0.00956426	rs11234513	0.0339378	Irritable bowel syndrome	Brain Cerebellar Hemisphere	RP11-700A24.1
39	0.391981	0.000157579	0.601909	0.000236256	0.0057158	rs968257	0.266831	Irritable bowel syndrome	Brain Cerebellar Hemisphere	MTHFD1
16	0.0752581	2.07039e-05	0.916359	0.000243977	0.00811827	rs35482991	0.519298	Irritable bowel syndrome	Brain Cerebellar Hemisphere	HAX1
15	0.890873	0.00108931	0.102697	0.000120352	0.00522041	rs10810271	0.358831	Irritable bowel syndrome	Brain Cerebellar Hemisphere	FREM1
56	0.411818	0.000247289	0.581755	0.000343496	0.00583692	rs11625397	0.181563	Irritable bowel syndrome	Brain Cerebellar Hemisphere	BAG5
484	2.87923e-10	4.45736e-12	0.961854	0.0148673	0.0232787	rs9393703	0.0517232	Irritable bowel syndrome	Brain Cerebellar Hemisphere	BTN3A2
296	0.0133022	0.000128927	0.943939	0.00911529	0.0335143	rs9380067	0.0113802	Irritable bowel syndrome	Brain Cerebellar Hemisphere	ZKSCAN8
66	0.103985	8.1321e-05	0.88604	0.000683713	0.0092103	rs9380007	0.348154	Irritable bowel syndrome	Brain Cerebellar Hemisphere	RP1-97D16.1
405	2.43108e-36	1.77335e-37	0.896991	0.0653934	0.0376159	rs2568956	0.602631	Irritable bowel syndrome	Brain Cerebellar Hemisphere	RPL31P12
235	4.565e-10	1.21071e-12	0.988334	0.00261216	0.00905355	rs10246303	0.629187	Irritable bowel syndrome	Brain Cerebellar Hemisphere	C1GALT1
133	0.303195	0.000651799	0.683286	0.0014575	0.01141	rs16894598	0.021747	Irritable bowel syndrome	Brain Cerebellar Hemisphere	LINC00533
933	1.36318e-08	3.35821e-10	0.937001	0.0230431	0.0399557	rs1225618	0.164121	Irritable bowel syndrome	Brain Cerebellar Hemisphere	AL022393.9
979	7.92572e-21	2.17585e-22	0.941605	0.0258174	0.0325777	rs9368551	0.0154697	Irritable bowel syndrome	Brain Cerebellar Hemisphere	ZNF192P1
275	0.000103041	3.17795e-07	0.987104	0.00303464	0.00975818	rs17440823	0.0179625	Irritable bowel syndrome	Brain Cerebellar Hemisphere	RP11-131L12.3
499	9.7257e-09	4.83168e-10	0.83133	0.0411726	0.127498	rs2246832	0.0240371	Irritable bowel syndrome	Brain Cerebellar Hemisphere	RNF123
336	0.000496114	2.06481e-06	0.985338	0.00409088	0.010073	rs1507086	0.037795	Irritable bowel syndrome	Brain Caudate basal ganglia	SLC30A9
1088	3.10862e-07	1.01744e-08	0.934524	0.0305519	0.0349234	rs573179	0.0217985	Irritable bowel syndrome	Brain Caudate basal ganglia	ZNF602P
1441	5.12195e-11	2.23563e-12	0.925146	0.0403462	0.0345081	rs213238	0.785831	Irritable bowel syndrome	Brain Caudate basal ganglia	ZSCAN31
191	0.0590266	0.000288269	0.927045	0.00451831	0.00912182	rs2205829	0.12523	Irritable bowel syndrome	Brain Caudate basal ganglia	PGBD1
557	2.28998e-05	3.65676e-07	0.953189	0.0151894	0.0315986	rs1361387	0.28343	Irritable bowel syndrome	Brain Caudate basal ganglia	ZSCAN23
100	0.165508	0.000399265	0.816161	0.0019529	0.0159789	rs55760211	0.0712364	Irritable bowel syndrome	Brain Caudate basal ganglia	CAPN8
1454	6.45466e-09	2.67284e-10	0.918023	0.0379709	0.0440064	rs1005125	0.0740244	Irritable bowel syndrome	Brain Caudate basal ganglia	ZSCAN26
133	0.445025	0.00149607	0.539343	0.00180081	0.0123349	rs7755875	0.159708	Irritable bowel syndrome	Brain Caudate basal ganglia	ZKSCAN3
96	0.192959	0.000163238	0.799171	0.00066904	0.00703759	rs11353836	0.0500258	Irritable bowel syndrome	Brain Caudate basal ganglia	TRMT61A
43	9.07066e-15	8.19251e-18	0.990625	0.000886231	0.0084891	rs9525917	0.913572	Irritable bowel syndrome	Brain Caudate basal ganglia	SMIM2-AS1
419	0.139704	0.00428064	0.766539	0.0234213	0.0660543	rs60266855	0.0956254	Irritable bowel syndrome	Brain Caudate basal ganglia	ABT1
187	0.000783001	1.63968e-06	0.987996	0.0020598	0.00915925	rs7040444	0.293216	Irritable bowel syndrome	Brain Caudate basal ganglia	FREM1
517	2.38785e-14	2.81561e-16	0.965044	0.0113556	0.0236003	rs9379855	0.0158561	Irritable bowel syndrome	Brain Caudate basal ganglia	BTN3A2
606	0.00340473	6.92302e-05	0.943618	0.0191533	0.0337543	rs9393884	0.0159922	Irritable bowel syndrome	Brain Caudate basal ganglia	ZKSCAN8
230	6.54764e-13	1.80237e-15	0.988394	0.00271186	0.00889406	rs10246303	0.987899	Irritable bowel syndrome	Brain Caudate basal ganglia	C1GALT1
951	1.0763e-11	3.05983e-13	0.935639	0.0265615	0.0377998	rs1225618	0.148256	Irritable bowel syndrome	Brain Caudate basal ganglia	AL022393.9
282	0.0273263	0.00025886	0.930608	0.00878252	0.0330246	rs9393884	0.0106105	Irritable bowel syndrome	Brain Caudate basal ganglia	ZNF192P1
249	9.99909e-05	2.87033e-07	0.98053	0.00279813	0.0165721	rs7316527	0.202417	Irritable bowel syndrome	Brain Caudate basal ganglia	RP11-131L12.3
73	0.471421	0.00684069	0.42822	0.00612642	0.0873915	rs73077175	0.184425	Irritable bowel syndrome	Brain Caudate basal ganglia	RNF123
11	0.766887	9.32002e-05	0.230374	2.53775e-05	0.00261995	rs7670668	0.205905	Irritable bowel syndrome	Brain Caudate basal ganglia	DCAF4L1
122	0.128437	0.000182728	0.861918	0.00121801	0.00824363	rs12649591	0.0212527	Irritable bowel syndrome	Brain Anterior cingulate cortex BA24	SLC30A9
936	7.41586e-09	2.20501e-10	0.938878	0.027883	0.033239	rs9295759	0.0143996	Irritable bowel syndrome	Brain Anterior cingulate cortex BA24	ZNF602P
1051	9.98382e-08	3.14006e-09	0.938741	0.029493	0.0317658	rs213238	0.794085	Irritable bowel syndrome	Brain Anterior cingulate cortex BA24	ZSCAN31
32	0.540119	0.00045303	0.442173	0.000353977	0.0169003	rs2130357	0.904619	Irritable bowel syndrome	Brain Anterior cingulate cortex BA24	PGBD1
20	0.782931	0.000680688	0.206902	0.000170566	0.00931644	rs2247002	0.078569	Irritable bowel syndrome	Brain Anterior cingulate cortex BA24	ZSCAN23
47	0.33309	0.000223237	0.65551	0.000428575	0.010749	rs61825183	0.0867908	Irritable bowel syndrome	Brain Anterior cingulate cortex BA24	CAPN8
253	0.000416104	3.27767e-06	0.96733	0.00759507	0.0246552	rs12214383	0.198746	Irritable bowel syndrome	Brain Anterior cingulate cortex BA24	ZSCAN26
93	0.500762	0.000785723	0.490562	0.000762591	0.00712813	rs10579860	0.0804044	Irritable bowel syndrome	Brain Anterior cingulate cortex BA24	ZSCAN9
39	6.29637e-06	5.28971e-09	0.990441	0.000823362	0.00872918	rs9525917	0.738551	Irritable bowel syndrome	Brain Anterior cingulate cortex BA24	SMIM2-AS1
142	0.423503	0.000704291	0.568221	0.000938324	0.00663346	rs36093844	0.0177087	Irritable bowel syndrome	Brain Anterior cingulate cortex BA24	RP11-700A24.1
47	0.156082	0.00025055	0.832376	0.0013262	0.00996443	rs861544	0.0765098	Irritable bowel syndrome	Brain Anterior cingulate cortex BA24	BAG5
623	5.76038e-12	8.69617e-14	0.962295	0.0145041	0.0232012	rs9393703	0.0945393	Irritable bowel syndrome	Brain Anterior cingulate cortex BA24	BTN3A2
105	0.656659	0.00308484	0.324949	0.00151275	0.0137939	rs7744605	0.0841486	Irritable bowel syndrome	Brain Anterior cingulate cortex BA24	ZKSCAN8
152	1.24701e-05	2.22598e-08	0.985823	0.00174733	0.0124168	rs2108788	0.176643	Irritable bowel syndrome	Brain Anterior cingulate cortex BA24	C1GALT1
37	0.530914	0.00142248	0.430671	0.00111803	0.035874	rs6790914	0.105791	Irritable bowel syndrome	Brain Anterior cingulate cortex BA24	RP11-3B7.1
1168	8.93881e-11	4.45411e-12	0.920212	0.0458191	0.0339689	rs203869	0.127971	Irritable bowel syndrome	Brain Anterior cingulate cortex BA24	AL022393.9
236	0.0763229	0.000190556	0.911893	0.0022674	0.00932634	rs61943367	0.0103033	Irritable bowel syndrome	Brain Anterior cingulate cortex BA24	RP11-131L12.3
316	0.0218974	0.000603455	0.835707	0.0229118	0.118881	rs2246832	0.024616	Irritable bowel syndrome	Brain Anterior cingulate cortex BA24	RNF123
291	0.0167043	9.09721e-05	0.967992	0.00526178	0.00995049	rs12649591	0.0121261	Irritable bowel syndrome	Brain Amygdala	SLC30A9
257	0.023944	0.000229959	0.933122	0.00892795	0.0337764	rs61471148	0.0117588	Irritable bowel syndrome	Brain Amygdala	ZNF602P
742	0.00154637	3.70191e-05	0.944759	0.0225858	0.0310718	rs213238	0.247407	Irritable bowel syndrome	Brain Amygdala	ZSCAN31
118	0.302839	0.00130637	0.669239	0.00286316	0.0237529	rs149971	0.0454528	Irritable bowel syndrome	Brain Amygdala	ZSCAN26
40	0.000114296	9.67052e-08	0.990411	0.000829335	0.00864548	rs12869383	0.422447	Irritable bowel syndrome	Brain Amygdala	SMIM2-AS1
25	0.473827	9.95889e-05	0.521581	0.000105239	0.00438694	rs28570137	0.0892913	Irritable bowel syndrome	Brain Amygdala	MTHFD1
387	6.67222e-07	5.37593e-09	0.968751	0.00778195	0.0234664	rs9393703	0.446265	Irritable bowel syndrome	Brain Amygdala	BTN3A2
78	0.015583	1.43647e-05	0.975214	0.000890676	0.00829759	rs12702588	0.174442	Irritable bowel syndrome	Brain Amygdala	C1GALT1
366	0.000788271	2.73844e-05	0.90599	0.0314121	0.0617826	rs2023493	0.0931386	Irritable bowel syndrome	Brain Amygdala	AL022393.9
245	0.196963	0.00150758	0.775795	0.00591823	0.0198161	rs9461406	0.0164527	Irritable bowel syndrome	Brain Amygdala	ZNF192P1
237	0.00203333	4.98909e-06	0.985806	0.00240908	0.00974705	rs7304342	0.0401753	Irritable bowel syndrome	Brain Amygdala	RP11-131L12.3
63	0.373022	0.00363363	0.53464	0.00512438	0.0835793	rs6775384	0.0275032	Irritable bowel syndrome	Brain Amygdala	RNF123
804	1.4898e-09	3.18964e-11	0.946428	0.0202295	0.0333424	rs34716816	0.0172585	Irritable bowel syndrome	Colon Sigmoid	ZNF602P
114	0.15138	0.000167168	0.840476	0.000921074	0.00705558	rs4343916	0.16901	Irritable bowel syndrome	Colon Sigmoid	HCG11
1631	8.83467e-13	4.13033e-14	0.922163	0.0430777	0.0347588	rs213238	0.523413	Irritable bowel syndrome	Colon Sigmoid	ZSCAN31
521	0.000474814	8.39275e-06	0.966886	0.017075	0.0155561	rs1997660	0.106482	Irritable bowel syndrome	Colon Sigmoid	PGBD1
1664	1.98103e-24	9.10948e-26	0.926594	0.0425771	0.0308291	rs1361387	0.334109	Irritable bowel syndrome	Colon Sigmoid	ZSCAN23
106	2.98082e-05	6.8211e-08	0.979493	0.00222315	0.018254	rs12132879	0.237724	Irritable bowel syndrome	Colon Sigmoid	CAPN8
153	0.754022	0.0143479	0.206882	0.00391581	0.020832	rs9468180	0.0438367	Irritable bowel syndrome	Colon Sigmoid	ZNF204P
1368	8.08925e-13	3.04579e-14	0.941445	0.0354245	0.0231307	rs12214383	0.245184	Irritable bowel syndrome	Colon Sigmoid	ZSCAN26
325	0.0366851	0.000356197	0.911576	0.00880843	0.0425747	rs2531825	0.0659764	Irritable bowel syndrome	Colon Sigmoid	ZKSCAN3
45	6.41918e-06	5.85715e-09	0.980676	0.000876372	0.0184407	rs4942281	0.367338	Irritable bowel syndrome	Colon Sigmoid	SMIM2-AS1
118	0.136428	0.000249726	0.846506	0.00153421	0.0152822	rs12361800	0.0647831	Irritable bowel syndrome	Colon Sigmoid	RP11-700A24.1
150	5.17857e-08	6.72875e-11	0.990308	0.00127834	0.00841345	rs12100642	0.0908761	Irritable bowel syndrome	Colon Sigmoid	MTHFD1
45	0.00301675	6.56565e-06	0.985854	0.00213663	0.00898626	rs1760801	0.737087	Irritable bowel syndrome	Colon Sigmoid	HAX1
14	0.974987	0.000886651	0.0232071	2.02055e-05	0.00089898	rs10456045	0.420293	Irritable bowel syndrome	Colon Sigmoid	ABT1
79	2.07723e-30	7.2565e-33	0.983556	0.00342288	0.0130211	rs4388543	0.991639	Irritable bowel syndrome	Colon Sigmoid	FREM1
45	0.0459953	2.86913e-05	0.939217	0.000571686	0.0141869	rs7148456	0.147416	Irritable bowel syndrome	Colon Sigmoid	BAG5
830	7.85571e-65	1.76879e-66	0.955481	0.0214905	0.0230285	rs9379855	0.0200172	Irritable bowel syndrome	Colon Sigmoid	BTN3A2
254	2.34953e-16	7.04369e-19	0.986631	0.00294741	0.0104215	rs11771259	0.990129	Irritable bowel syndrome	Colon Sigmoid	C1GALT1
41	0.0109875	4.94071e-06	0.980019	0.000432123	0.00855671	rs10149470	0.519733	Irritable bowel syndrome	Colon Sigmoid	RP11-894P9.2
581	2.4038e-10	3.5597e-11	0.857722	0.127002	0.0152761	rs7616815	0.0517525	Irritable bowel syndrome	Colon Sigmoid	RP11-3B7.1
14	0.705859	9.67466e-05	0.291131	3.70267e-05	0.00287633	rs1950834	0.10747	Irritable bowel syndrome	Colon Sigmoid	CTD-2298J14.2
786	4.97773e-07	1.1034e-08	0.943693	0.0208832	0.0354231	rs1237875	0.0179743	Irritable bowel syndrome	Colon Sigmoid	AL022393.9
963	1.4166e-09	4.08924e-11	0.937557	0.0270286	0.0354141	rs1225618	0.0658724	Irritable bowel syndrome	Colon Sigmoid	ZNF165
16	0.88157	0.000474217	0.115921	6.0383e-05	0.00197389	rs1150697	0.158778	Irritable bowel syndrome	Colon Sigmoid	ZNF192P1
393	3.34796e-21	2.0679e-23	0.984175	0.00606909	0.00975614	rs17512574	0.995392	Irritable bowel syndrome	Colon Sigmoid	RP11-131L12.3
583	1.30264e-11	7.21651e-13	0.826691	0.0456703	0.127639	rs7645061	0.0443374	Irritable bowel syndrome	Colon Sigmoid	RNF123
109	0.0647873	6.74691e-05	0.924923	0.000953942	0.00926829	rs2756118	0.0433139	Irritable bowel syndrome	Colon Sigmoid	RP11-600F24.7
16	0.983257	0.000505375	0.0156875	7.5203e-06	0.000542779	rs1474986	0.244214	Irritable bowel syndrome	Colon Sigmoid	NKAPL
843	6.27312e-05	1.70477e-06	0.940764	0.0255323	0.0336395	rs9393891	0.019324	Irritable bowel syndrome	Colon Transverse	ZNF602P
236	0.0123096	3.10872e-05	0.977138	0.00245965	0.00806127	rs4343916	0.251471	Irritable bowel syndrome	Colon Transverse	HCG11
1793	1.77943e-14	8.9214e-16	0.8888	0.0444943	0.066706	rs1233572	0.0482062	Irritable bowel syndrome	Colon Transverse	ZSCAN31
1303	2.56511e-17	9.962e-19	0.93234	0.0361773	0.0314827	rs2859368	0.553344	Irritable bowel syndrome	Colon Transverse	ZSCAN23
264	0.166036	0.00407505	0.772544	0.0189223	0.0384222	rs6914521	0.0315508	Irritable bowel syndrome	Colon Transverse	ZNF204P
1659	3.8766e-21	1.79093e-22	0.919248	0.0424296	0.0383229	rs1150705	0.676537	Irritable bowel syndrome	Colon Transverse	ZSCAN26
502	0.000106987	1.59576e-06	0.954805	0.0142105	0.0308759	rs1150678	0.0796862	Irritable bowel syndrome	Colon Transverse	ZSCAN9
91	0.551673	0.00223846	0.427075	0.0017156	0.0172975	rs1150705	0.0327374	Irritable bowel syndrome	Colon Transverse	ZKSCAN3
37	0.110836	8.10896e-05	0.874421	0.000625708	0.0140362	rs9562538	0.110042	Irritable bowel syndrome	Colon Transverse	SMIM2-AS1
176	0.00221349	5.72467e-06	0.969261	0.00248073	0.0260394	rs7128854	0.396549	Irritable bowel syndrome	Colon Transverse	RP11-700A24.1
125	0.00129134	1.34798e-06	0.989256	0.00102422	0.00842669	rs3020442	0.118266	Irritable bowel syndrome	Colon Transverse	MTHFD1
38	0.00660739	4.96711e-06	0.983498	0.000730186	0.00915944	rs7522777	0.146274	Irritable bowel syndrome	Colon Transverse	HAX1
260	0.176398	0.00169915	0.787149	0.00755499	0.0271992	rs2237235	0.0241329	Irritable bowel syndrome	Colon Transverse	ABT1
60	0.000180563	2.67012e-07	0.981024	0.00143335	0.0173619	rs4388543	0.344745	Irritable bowel syndrome	Colon Transverse	FREM1
141	0.000206681	3.79087e-07	0.982813	0.00178745	0.0151926	rs7148456	0.0700273	Irritable bowel syndrome	Colon Transverse	BAG5
1111	1.35958e-90	4.68549e-92	0.944666	0.0325329	0.0228013	rs2073530	0.123723	Irritable bowel syndrome	Colon Transverse	BTN3A2
267	0.0315207	0.00028023	0.926858	0.00820696	0.0331342	rs61471148	0.0098146	Irritable bowel syndrome	Colon Transverse	ZKSCAN8
217	4.3939e-27	1.16535e-29	0.98695	0.00260715	0.0104432	rs11771259	0.999996	Irritable bowel syndrome	Colon Transverse	C1GALT1
272	0.00213682	8.78299e-05	0.94118	0.0386675	0.0179279	rs6446218	0.0315682	Irritable bowel syndrome	Colon Transverse	RP11-3B7.1
17	0.736648	0.00014301	0.26048	4.78872e-05	0.00268121	rs1950834	0.0978181	Irritable bowel syndrome	Colon Transverse	CTD-2298J14.2
976	5.60956e-16	1.4362e-17	0.941282	0.0240647	0.034653	rs9380067	0.089772	Irritable bowel syndrome	Colon Transverse	AL022393.9
695	1.63283e-09	3.29118e-11	0.943301	0.0189757	0.0377229	rs1237875	0.0611937	Irritable bowel syndrome	Colon Transverse	ZNF192P1
364	1.32174e-13	6.33856e-16	0.985565	0.00471668	0.00971877	rs56157623	0.140121	Irritable bowel syndrome	Colon Transverse	RP11-131L12.3
562	1.78787e-10	9.7189e-12	0.826334	0.0447908	0.128875	rs2246832	0.0445517	Irritable bowel syndrome	Colon Transverse	RNF123
22	0.591356	0.000306342	0.39842	0.000196674	0.00972031	rs6852779	0.0943068	Irritable bowel syndrome	Colon Transverse	DCAF4L1
125	0.00539413	2.3638e-05	0.978726	0.00427736	0.0115789	rs34843552	0.647645	Irritable bowel syndrome	Nerve Tibial	PRSS16
135	6.33544e-35	1.83402e-37	0.944215	0.00268026	0.0531052	rs16853872	1	Irritable bowel syndrome	Nerve Tibial	SLC30A9
1054	6.74006e-17	3.72265e-18	0.915762	0.0505455	0.0336924	rs9380067	0.0968501	Irritable bowel syndrome	Nerve Tibial	ZNF602P
91	0.0467955	6.05277e-05	0.941552	0.00120747	0.0103841	rs12215532	0.157132	Irritable bowel syndrome	Nerve Tibial	HCG11
1963	4.46582e-16	2.2795e-17	0.915867	0.0467115	0.0374217	rs213238	0.568601	Irritable bowel syndrome	Nerve Tibial	ZSCAN31
212	0.0143387	0.000106301	0.959486	0.00709425	0.0189747	rs9366718	0.146298	Irritable bowel syndrome	Nerve Tibial	PGBD1
2300	3.26185e-57	2.13519e-58	0.910013	0.0595385	0.0304487	rs2859368	0.273353	Irritable bowel syndrome	Nerve Tibial	ZSCAN23
412	1.95467e-34	2.11274e-36	0.97136	0.010481	0.0181589	rs140140950	0.475793	Irritable bowel syndrome	Nerve Tibial	CAPN8
769	0.00104842	4.35206e-05	0.902943	0.0374231	0.0585418	rs13362651	0.0411378	Irritable bowel syndrome	Nerve Tibial	ZNF204P
2114	1.02793e-55	6.29284e-57	0.921676	0.0564018	0.0219219	rs12214383	0.492432	Irritable bowel syndrome	Nerve Tibial	ZSCAN26
407	0.0785285	0.000583978	0.897383	0.00665655	0.0168483	rs645666	0.0326467	Irritable bowel syndrome	Nerve Tibial	ZSCAN9
1490	2.33329e-10	1.03996e-11	0.899295	0.0400215	0.0606832	rs2023493	0.107037	Irritable bowel syndrome	Nerve Tibial	ZKSCAN3
378	4.60928e-11	1.97287e-13	0.981541	0.00418694	0.0142721	rs2071407	0.743862	Irritable bowel syndrome	Nerve Tibial	TRMT61A
85	3.49034e-12	4.96128e-15	0.988952	0.00139608	0.00965235	rs12584300	0.215586	Irritable bowel syndrome	Nerve Tibial	SMIM2-AS1
277	8.78667e-07	3.28082e-09	0.982811	0.00365615	0.0135324	rs55836023	0.265132	Irritable bowel syndrome	Nerve Tibial	RP11-700A24.1
354	1.39754e-70	6.63282e-73	0.987227	0.00467736	0.00809559	rs11158538	0.995544	Irritable bowel syndrome	Nerve Tibial	MTHFD1
63	8.58568e-05	9.61146e-08	0.989972	0.00109941	0.00884309	rs7522777	0.187719	Irritable bowel syndrome	Nerve Tibial	HAX1
477	0.010055	0.000419638	0.866477	0.0360749	0.0869738	rs1102559	0.110625	Irritable bowel syndrome	Nerve Tibial	ABT1
17	0.741162	0.000209048	0.254451	6.76585e-05	0.00411038	rs58173555	0.106821	Irritable bowel syndrome	Nerve Tibial	FREM1
1355	3.18041e-193	1.54497e-194	0.932172	0.0452603	0.0225674	rs9379855	0.0300643	Irritable bowel syndrome	Nerve Tibial	BTN3A2
292	0.203835	0.00257522	0.759811	0.0095751	0.0242039	rs12214925	0.0909761	Irritable bowel syndrome	Nerve Tibial	ZKSCAN8
391	1.69122e-71	1.17869e-73	0.982762	0.00683896	0.0103989	rs11771259	1	Irritable bowel syndrome	Nerve Tibial	C1GALT1
68	0.0245587	2.37257e-05	0.963794	0.000920402	0.0107032	rs10129426	0.391299	Irritable bowel syndrome	Nerve Tibial	RP11-894P9.2
514	1.23264e-11	2.58175e-12	0.773959	0.16204	0.0640006	rs10865954	0.144328	Irritable bowel syndrome	Nerve Tibial	RP11-3B7.1
158	0.0131512	1.99308e-05	0.975758	0.00146918	0.00960152	rs1950836	0.150815	Irritable bowel syndrome	Nerve Tibial	CTD-2298J14.2
1276	2.06904e-15	7.20611e-17	0.933027	0.0324611	0.034512	rs61471148	0.292192	Irritable bowel syndrome	Nerve Tibial	AL022393.9
266	1.03749e-05	4.29753e-08	0.976217	0.00402396	0.0197484	rs56039018	0.118617	Irritable bowel syndrome	Nerve Tibial	HSPA2
59	0.694276	0.00123836	0.294333	0.000515356	0.00963745	rs76625848	0.0847123	Irritable bowel syndrome	Nerve Tibial	TOR1AIP1
1613	2.98267e-18	1.40951e-19	0.924717	0.0436674	0.031616	rs4713135	0.241171	Irritable bowel syndrome	Nerve Tibial	OR2B8P
18	0.402433	7.22456e-05	0.591802	0.000100649	0.00559237	rs763865	0.203216	Irritable bowel syndrome	Nerve Tibial	KLF7
1742	2.24672e-23	1.26343e-24	0.905449	0.0508738	0.0436775	rs276369	0.389664	Irritable bowel syndrome	Nerve Tibial	ZNF165
892	5.10641e-14	1.35879e-15	0.962498	0.0255998	0.0119022	rs1654774	0.524214	Irritable bowel syndrome	Nerve Tibial	ZNF192P1
276	3.249e-101	2.58401e-103	0.971038	0.00770166	0.0212604	rs3120045	1	Irritable bowel syndrome	Nerve Tibial	CFAP57
402	1.09315e-29	6.04411e-32	0.984862	0.00543567	0.00970264	rs61943400	0.0206328	Irritable bowel syndrome	Nerve Tibial	RP11-131L12.3
721	6.70377e-31	5.16242e-31	0.518134	0.39892	0.0829464	rs2234391	0.171101	Irritable bowel syndrome	Nerve Tibial	RNF123
15	0.9389	0.00136826	0.0553298	7.63067e-05	0.00432583	rs16853747	0.0881953	Irritable bowel syndrome	Nerve Tibial	DCAF4L1
24	0.955585	0.000494718	0.0430472	2.14343e-05	0.000851808	rs9257175	0.0883284	Irritable bowel syndrome	Nerve Tibial	HIST1H2BN
1182	7.72568e-25	2.81118e-26	0.933822	0.0339472	0.0322313	rs9368551	0.0182657	Irritable bowel syndrome	Pituitary	ZNF602P
627	0.00307187	6.39399e-05	0.94245	0.019582	0.0348319	rs200951	0.0642444	Irritable bowel syndrome	Pituitary	ZSCAN31
51	0.627569	0.000839978	0.35427	0.000457313	0.0168637	rs2393923	0.380116	Irritable bowel syndrome	Pituitary	PGBD1
997	1.10055e-08	3.64833e-10	0.937323	0.0310405	0.0316363	rs2859368	0.187215	Irritable bowel syndrome	Pituitary	ZSCAN23
99	0.0042847	1.00077e-05	0.974158	0.00225605	0.0192912	rs6687003	0.0542839	Irritable bowel syndrome	Pituitary	CAPN8
69	0.395354	0.000696172	0.594524	0.0010385	0.00838687	rs6914864	0.127095	Irritable bowel syndrome	Pituitary	ZNF204P
1369	1.28964e-21	5.43149e-23	0.937322	0.0394534	0.0232245	rs12214383	0.210189	Irritable bowel syndrome	Pituitary	ZSCAN26
356	0.167541	0.00113433	0.809786	0.00546654	0.0160729	rs34071253	0.0136789	Irritable bowel syndrome	Pituitary	ZSCAN9
178	0.0728993	0.000506607	0.886339	0.0061254	0.0341295	rs1150705	0.0520595	Irritable bowel syndrome	Pituitary	ZKSCAN3
15	0.751348	0.000125234	0.245782	3.82601e-05	0.00270661	rs58101275	0.130122	Irritable bowel syndrome	Pituitary	TRMT61A
53	3.77596e-14	3.73659e-17	0.98668	0.000964035	0.0123562	rs9525917	0.383984	Irritable bowel syndrome	Pituitary	SMIM2-AS1
251	0.000281879	9.37736e-07	0.983511	0.00325893	0.0129469	rs7943104	0.0423549	Irritable bowel syndrome	Pituitary	RP11-700A24.1
59	0.0951527	4.93487e-05	0.896891	0.000457703	0.00744878	rs57087457	0.0684148	Irritable bowel syndrome	Pituitary	MTHFD1
618	1.15279e-27	2.5204e-29	0.956094	0.0208805	0.0230254	rs9379855	0.0163815	Irritable bowel syndrome	Pituitary	BTN3A2
164	2.66171e-13	4.86967e-16	0.989366	0.00180124	0.00883242	rs10246303	0.851207	Irritable bowel syndrome	Pituitary	C1GALT1
14	0.593804	7.80769e-05	0.402447	4.92946e-05	0.00362155	rs11625397	0.208595	Irritable bowel syndrome	Pituitary	RP11-894P9.2
201	0.0601047	0.000458659	0.898069	0.00681862	0.0345487	rs149964	0.0155832	Irritable bowel syndrome	Pituitary	AL022393.9
78	0.249866	0.000557075	0.72401	0.0015902	0.0239759	rs10913906	0.0693563	Irritable bowel syndrome	Pituitary	TOR1AIP1
1733	1.50228e-31	9.03015e-33	0.914345	0.0549301	0.0307249	rs4713135	0.614445	Irritable bowel syndrome	Pituitary	OR2B8P
327	0.0661443	0.000745851	0.88638	0.00995816	0.0367713	rs149900	0.0342444	Irritable bowel syndrome	Pituitary	OR1F12
123	0.0192151	1.86013e-05	0.972099	0.000933308	0.00773407	rs7952858	0.0253072	Irritable bowel syndrome	Pituitary	RP11-793H13.11
110	0.836382	0.00141105	0.159466	0.000266559	0.00247437	rs1225709	0.0158102	Irritable bowel syndrome	Pituitary	ZNF165
284	1.52423e-06	4.84844e-09	0.987145	0.00313029	0.0097235	rs17619932	0.0161081	Irritable bowel syndrome	Pituitary	RP11-131L12.3
281	9.61474e-05	4.77811e-06	0.837203	0.0414842	0.121212	rs13085679	0.0355519	Irritable bowel syndrome	Pituitary	RNF123
44	0.778068	0.000670245	0.216737	0.00018236	0.00434207	rs276362	0.121756	Irritable bowel syndrome	Pituitary	NKAPL
241	0.0394449	0.000322444	0.920151	0.00748922	0.0325927	rs35576511	0.0107692	Irritable bowel syndrome	Small Intestine Terminal Ileum	ZNF602P
332	0.0743778	0.000656571	0.885605	0.00778611	0.0315745	rs213238	0.0625368	Irritable bowel syndrome	Small Intestine Terminal Ileum	ZSCAN31
977	1.04655e-05	2.83331e-07	0.942939	0.0254964	0.0315536	rs2859368	0.252463	Irritable bowel syndrome	Small Intestine Terminal Ileum	ZSCAN23
625	3.79121e-05	8.10275e-07	0.952437	0.0203287	0.0271952	rs13408	0.27101	Irritable bowel syndrome	Small Intestine Terminal Ileum	ZSCAN26
12	0.947157	0.000546947	0.0498205	2.63205e-05	0.00244888	rs5030960	0.201448	Irritable bowel syndrome	Small Intestine Terminal Ileum	ZSCAN9
29	0.358787	8.48889e-05	0.63572	0.000145148	0.00526305	rs10145700	0.0950525	Irritable bowel syndrome	Small Intestine Terminal Ileum	MTHFD1
175	0.85918	0.00560116	0.129655	0.000840523	0.00472353	rs9348752	0.0450314	Irritable bowel syndrome	Small Intestine Terminal Ileum	ABT1
318	1.47617e-07	1.60896e-09	0.966223	0.0105081	0.0232688	rs9379855	0.0168651	Irritable bowel syndrome	Small Intestine Terminal Ileum	BTN3A2
142	4.50476e-06	8.01935e-09	0.98743	0.001747	0.0108185	rs11771259	0.801704	Irritable bowel syndrome	Small Intestine Terminal Ileum	C1GALT1
407	5.29269e-05	6.68564e-07	0.948405	0.0119405	0.0396012	rs149901	0.0342346	Irritable bowel syndrome	Small Intestine Terminal Ileum	AL022393.9
244	0.180668	0.00156691	0.779942	0.00673325	0.0310895	rs9295755	0.0212899	Irritable bowel syndrome	Small Intestine Terminal Ileum	ZNF192P1
323	0.000152307	5.9949e-07	0.9862	0.00387198	0.00977512	rs1060964	0.0898253	Irritable bowel syndrome	Small Intestine Terminal Ileum	RP11-131L12.3
93	0.565638	0.00814806	0.365245	0.00520562	0.0557624	rs34196454	0.0205443	Irritable bowel syndrome	Small Intestine Terminal Ileum	RNF123
511	0.0128851	0.000206418	0.937182	0.0149788	0.034748	rs1150705	0.0131298	Irritable bowel syndrome	Stomach	ZNF602P
1034	2.14405e-06	6.06429e-08	0.933477	0.0263625	0.0401586	rs213236	0.162075	Irritable bowel syndrome	Stomach	ZSCAN31
1160	1.2813e-37	4.06032e-39	0.938887	0.029721	0.0313916	rs1361387	0.257473	Irritable bowel syndrome	Stomach	ZSCAN23
1481	1.31219e-13	5.80279e-15	0.932876	0.0412279	0.0258964	rs12214383	0.195064	Irritable bowel syndrome	Stomach	ZSCAN26
89	0.490108	0.00158463	0.492436	0.00157787	0.0142935	rs9461443	0.164628	Irritable bowel syndrome	Stomach	ZKSCAN3
79	0.135151	9.90923e-05	0.856268	0.000619952	0.00786162	rs2296484	0.0283046	Irritable bowel syndrome	Stomach	TRMT61A
47	1.55606e-23	1.46366e-26	0.980441	0.000903565	0.0186549	rs4942281	0.370355	Irritable bowel syndrome	Stomach	SMIM2-AS1
201	0.0428974	0.000115876	0.939582	0.00252316	0.0148817	rs12361645	0.0717231	Irritable bowel syndrome	Stomach	RP11-700A24.1
136	3.35159e-08	3.9333e-11	0.990469	0.001154	0.00837674	rs2983733	0.134923	Irritable bowel syndrome	Stomach	MTHFD1
36	0.163577	7.8864e-05	0.825719	0.000387859	0.0102374	rs4900582	0.14642	Irritable bowel syndrome	Stomach	BAG5
926	1.05697e-81	3.74266e-83	0.94374	0.0333943	0.0228655	rs9379855	0.0373064	Irritable bowel syndrome	Stomach	BTN3A2
241	1.41557e-18	4.05568e-21	0.986794	0.00281682	0.0103893	rs11771259	0.975454	Irritable bowel syndrome	Stomach	C1GALT1
166	0.425648	0.00663773	0.533755	0.00829794	0.0256608	rs1048940	0.0439231	Irritable bowel syndrome	Stomach	RP11-3B7.1
854	1.7977e-06	4.15076e-08	0.944626	0.0217771	0.0335952	rs9357065	0.0664327	Irritable bowel syndrome	Stomach	AL022393.9
44	0.788442	0.00101258	0.203909	0.000255494	0.00638103	rs13437444	0.369027	Irritable bowel syndrome	Stomach	ZNF165
517	0.00377506	5.52805e-05	0.948148	0.0138502	0.0341716	rs9357065	0.0135046	Irritable bowel syndrome	Stomach	ZNF192P1
44	6.06713e-37	5.93345e-40	0.97766	0.000934713	0.0214054	rs3120045	1	Irritable bowel syndrome	Stomach	CFAP57
353	1.0801e-13	5.02449e-16	0.985717	0.00457572	0.00970763	rs56157623	0.0883708	Irritable bowel syndrome	Stomach	RP11-131L12.3
131	0.218828	0.00531188	0.647383	0.0156019	0.112875	rs9859153	0.0174964	Irritable bowel syndrome	Stomach	RNF123
70	0.419654	0.00120933	0.55479	0.00157599	0.0227707	rs34024998	0.0559736	Irritable bowel syndrome	Stomach	HIST1H3H
319	0.00298917	7.52564e-05	0.960935	0.024181	0.0118198	rs7759741	0.360817	Irritable bowel syndrome	Esophagus Gastroesophageal Junction	PRSS16
1257	3.76748e-12	1.37746e-13	0.933081	0.0340822	0.032837	rs9357065	0.028851	Irritable bowel syndrome	Esophagus Gastroesophageal Junction	ZNF602P
2226	7.1357e-19	3.96495e-20	0.918197	0.0509888	0.030814	rs213238	0.942613	Irritable bowel syndrome	Esophagus Gastroesophageal Junction	ZSCAN31
22	0.924553	0.000349793	0.0739438	2.68489e-05	0.00112688	rs1736904	0.137476	Irritable bowel syndrome	Esophagus Gastroesophageal Junction	PGBD1
1858	1.19146e-33	5.52705e-35	0.92613	0.0429311	0.0309393	rs1361387	0.270839	Irritable bowel syndrome	Esophagus Gastroesophageal Junction	ZSCAN23
95	7.15223e-05	1.50199e-07	0.979966	0.00204003	0.0179228	rs1108087	0.488395	Irritable bowel syndrome	Esophagus Gastroesophageal Junction	CAPN8
179	0.0618379	0.000189098	0.917493	0.00278797	0.0176919	rs10946917	0.123844	Irritable bowel syndrome	Esophagus Gastroesophageal Junction	ZNF204P
1467	2.47512e-09	1.05181e-10	0.937551	0.039819	0.0226299	rs12214383	0.399691	Irritable bowel syndrome	Esophagus Gastroesophageal Junction	ZSCAN26
1302	0.00371433	0.000122898	0.930617	0.0307571	0.0347889	rs34024998	0.0361026	Irritable bowel syndrome	Esophagus Gastroesophageal Junction	ZKSCAN3
45	3.2469e-16	2.98908e-19	0.981083	0.000885147	0.0180322	rs66786230	0.337048	Irritable bowel syndrome	Esophagus Gastroesophageal Junction	SMIM2-AS1
241	0.00141331	4.38395e-06	0.976265	0.00300897	0.019308	rs11234446	0.149216	Irritable bowel syndrome	Esophagus Gastroesophageal Junction	RP11-700A24.1
162	1.5329e-09	2.17797e-12	0.990577	0.00139941	0.00802378	rs7151163	0.191109	Irritable bowel syndrome	Esophagus Gastroesophageal Junction	MTHFD1
47	4.90179e-07	6.54008e-10	0.990172	0.00131259	0.00851491	rs35482991	0.827267	Irritable bowel syndrome	Esophagus Gastroesophageal Junction	HAX1
1206	4.95214e-115	2.58006e-116	0.929192	0.0483884	0.0224197	rs12174602	0.157039	Irritable bowel syndrome	Esophagus Gastroesophageal Junction	BTN3A2
215	8.9679e-18	2.28764e-20	0.989225	0.00251517	0.00825976	rs6463657	0.390573	Irritable bowel syndrome	Esophagus Gastroesophageal Junction	C1GALT1
64	1.31385e-05	1.34215e-08	0.990566	0.00100349	0.00841774	rs10149470	0.766998	Irritable bowel syndrome	Esophagus Gastroesophageal Junction	RP11-894P9.2
556	2.84692e-11	3.318e-12	0.834222	0.0971577	0.0686205	rs12629759	0.279938	Irritable bowel syndrome	Esophagus Gastroesophageal Junction	RP11-3B7.1
971	3.02034e-06	8.59445e-08	0.936039	0.0265978	0.0373598	rs9393881	0.039681	Irritable bowel syndrome	Esophagus Gastroesophageal Junction	AL022393.9
102	0.0545034	4.74186e-05	0.937191	0.000807918	0.00744994	rs5009146	0.0729141	Irritable bowel syndrome	Esophagus Gastroesophageal Junction	RP11-793H13.11
739	0.0017763	4.26158e-05	0.93072	0.0222841	0.0451766	rs149971	0.0658985	Irritable bowel syndrome	Esophagus Gastroesophageal Junction	ZNF165
254	0.406017	0.00202585	0.577901	0.00287229	0.0111839	rs200972	0.047555	Irritable bowel syndrome	Esophagus Gastroesophageal Junction	ZNF192P1
115	3.58121e-27	6.48578e-30	0.976864	0.00174777	0.021388	rs3120045	1	Irritable bowel syndrome	Esophagus Gastroesophageal Junction	CFAP57
401	3.19154e-24	2.0138e-26	0.98411	0.00619985	0.00968973	rs882927	0.180037	Irritable bowel syndrome	Esophagus Gastroesophageal Junction	RP11-131L12.3
585	1.51963e-08	8.08891e-10	0.82537	0.0438032	0.130826	rs7426497	0.0249874	Irritable bowel syndrome	Esophagus Gastroesophageal Junction	RNF123
92	0.00559622	6.90685e-06	0.984311	0.00120596	0.00888013	rs752624	0.249204	Irritable bowel syndrome	Esophagus Gastroesophageal Junction	RP11-600F24.7
31	0.751045	0.000273331	0.245984	8.69116e-05	0.00261038	rs34895357	0.107624	Irritable bowel syndrome	Esophagus Gastroesophageal Junction	SEMA4C
20	0.978308	0.000451993	0.0207783	9.14738e-06	0.000452508	rs735765	0.118113	Irritable bowel syndrome	Esophagus Gastroesophageal Junction	HIST1H2BN
118	0.0614658	0.000163511	0.923466	0.00244414	0.0124608	rs926300	0.0626103	Irritable bowel syndrome	Esophagus Mucosa	PRSS16
186	0.0324968	7.17899e-05	0.936329	0.00203942	0.0290627	rs16853872	0.808255	Irritable bowel syndrome	Esophagus Mucosa	SLC30A9
267	0.0307708	0.000266631	0.928434	0.00801242	0.0325157	rs9393895	0.0107287	Irritable bowel syndrome	Esophagus Mucosa	ZNF602P
413	1.40486e-07	7.56913e-10	0.987081	0.00531061	0.0076086	rs4343916	0.331305	Irritable bowel syndrome	Esophagus Mucosa	HCG11
2129	4.36548e-22	2.36808e-23	0.916542	0.0496846	0.0337739	rs2142730	0.336142	Irritable bowel syndrome	Esophagus Mucosa	ZSCAN31
1867	4.07513e-38	2.00803e-39	0.923628	0.045481	0.0308912	rs2859368	0.254116	Irritable bowel syndrome	Esophagus Mucosa	ZSCAN23
250	1.70088e-10	7.82204e-13	0.983699	0.00451206	0.0117889	rs6680821	0.388953	Irritable bowel syndrome	Esophagus Mucosa	CAPN8
33	0.530484	0.00468019	0.373588	0.00320793	0.08804	rs6909479	0.12493	Irritable bowel syndrome	Esophagus Mucosa	ZNF204P
1459	2.08003e-13	8.5869e-15	0.934159	0.0385372	0.0273035	rs12214383	0.26002	Irritable bowel syndrome	Esophagus Mucosa	ZSCAN26
39	0.837147	0.0005297	0.159948	9.89293e-05	0.00227672	rs116067122	0.0666269	Irritable bowel syndrome	Esophagus Mucosa	ZSCAN9
499	0.0380589	0.000735792	0.907271	0.0175038	0.0364302	rs2142730	0.0282701	Irritable bowel syndrome	Esophagus Mucosa	ZKSCAN3
340	8.01055e-06	3.09505e-08	0.980995	0.00377506	0.0152219	rs2756118	0.147254	Irritable bowel syndrome	Esophagus Mucosa	TRMT61A
54	2.6687e-24	3.01426e-27	0.980249	0.00108852	0.0186621	rs4942281	0.371656	Irritable bowel syndrome	Esophagus Mucosa	SMIM2-AS1
200	3.73306e-09	7.01881e-12	0.990047	0.00185336	0.00810008	rs11158538	0.222001	Irritable bowel syndrome	Esophagus Mucosa	MTHFD1
14	0.0965865	1.72936e-05	0.895156	0.000152188	0.00808766	rs7522777	0.176784	Irritable bowel syndrome	Esophagus Mucosa	HAX1
538	1.92067e-06	8.69849e-08	0.921424	0.0416933	0.0368802	rs72843802	0.0602092	Irritable bowel syndrome	Esophagus Mucosa	ABT1
96	2.25037e-09	4.54276e-12	0.975941	0.001948	0.0221114	rs7049012	0.296469	Irritable bowel syndrome	Esophagus Mucosa	FREM1
230	8.59915e-08	2.20552e-10	0.989024	0.00252821	0.00844765	rs752624	0.524101	Irritable bowel syndrome	Esophagus Mucosa	BAG5
1441	1.64494e-202	9.21609e-204	0.925728	0.0518433	0.0224284	rs9379855	0.0360178	Irritable bowel syndrome	Esophagus Mucosa	BTN3A2
226	6.64778e-21	1.98328e-23	0.986503	0.00293254	0.0105644	rs11771259	0.953025	Irritable bowel syndrome	Esophagus Mucosa	C1GALT1
20	0.589078	0.000113245	0.4069	7.43884e-05	0.00383427	rs942862	0.117661	Irritable bowel syndrome	Esophagus Mucosa	RP11-894P9.2
226	0.0247774	0.000481161	0.886574	0.0171457	0.0710222	rs6790914	0.183946	Irritable bowel syndrome	Esophagus Mucosa	RP11-3B7.1
784	9.3813e-12	2.23446e-13	0.944517	0.0224637	0.0330194	rs4713135	0.0490732	Irritable bowel syndrome	Esophagus Mucosa	AL022393.9
30	0.693981	0.000344209	0.301319	0.000145242	0.00421013	rs7314664	0.0728526	Irritable bowel syndrome	Esophagus Mucosa	RP11-793H13.11
348	0.000792797	1.05215e-05	0.953065	0.0126149	0.0335167	rs9393895	0.0109125	Irritable bowel syndrome	Esophagus Mucosa	ZNF165
764	0.000204643	4.22754e-06	0.946899	0.0195279	0.0333641	rs4713143	0.0120433	Irritable bowel syndrome	Esophagus Mucosa	ZNF192P1
384	1.37793e-23	7.16394e-26	0.985207	0.00511248	0.00968073	rs56157623	0.0541638	Irritable bowel syndrome	Esophagus Mucosa	RP11-131L12.3
192	0.0014449	0.000399835	0.696702	0.192684	0.108769	rs13085679	0.0330051	Irritable bowel syndrome	Esophagus Mucosa	RNF123
71	0.789725	0.00128708	0.205368	0.000331416	0.00328855	rs2130357	0.0987231	Irritable bowel syndrome	Esophagus Mucosa	NKAPL
757	0.000511646	1.51378e-05	0.957746	0.028323	0.013404	rs3800307	0.326243	Irritable bowel syndrome	Esophagus Muscularis	PRSS16
946	7.84002e-19	1.95221e-20	0.943828	0.0234691	0.0327024	rs4713143	0.0200529	Irritable bowel syndrome	Esophagus Muscularis	ZNF602P
2297	1.67084e-37	1.01254e-38	0.914419	0.0553841	0.0301967	rs213238	0.999975	Irritable bowel syndrome	Esophagus Muscularis	ZSCAN31
36	0.622823	0.000391558	0.370194	0.000226369	0.00636527	rs1736904	0.0509104	Irritable bowel syndrome	Esophagus Muscularis	PGBD1
2090	1.78929e-26	9.4368e-28	0.920681	0.0485263	0.0307927	rs2859368	0.254115	Irritable bowel syndrome	Esophagus Muscularis	ZSCAN23
162	0.494452	0.00205168	0.490571	0.00202468	0.0109009	rs34843552	0.0716502	Irritable bowel syndrome	Esophagus Muscularis	ZNF204P
1669	8.66063e-24	3.92805e-25	0.934104	0.042343	0.0235528	rs1736895	0.300479	Irritable bowel syndrome	Esophagus Muscularis	ZSCAN26
33	0.829482	0.000410258	0.167666	8.05662e-05	0.00236077	rs645666	0.0749109	Irritable bowel syndrome	Esophagus Muscularis	ZSCAN9
1750	7.90002e-16	3.71865e-17	0.898967	0.0422568	0.0587766	rs2531825	0.0715641	Irritable bowel syndrome	Esophagus Muscularis	ZKSCAN3
268	6.33522e-06	1.83828e-08	0.975511	0.00280895	0.0216732	rs8014069	0.466109	Irritable bowel syndrome	Esophagus Muscularis	TRMT61A
97	1.22227e-26	2.27939e-29	0.98968	0.00183715	0.00848284	rs12869383	0.500154	Irritable bowel syndrome	Esophagus Muscularis	SMIM2-AS1
338	8.62105e-07	4.55395e-09	0.984096	0.00518764	0.010715	rs55836023	0.278918	Irritable bowel syndrome	Esophagus Muscularis	RP11-700A24.1
138	1.83746e-12	2.46646e-15	0.990587	0.00132159	0.00809167	rs11158538	0.478435	Irritable bowel syndrome	Esophagus Muscularis	MTHFD1
145	1.48701e-07	7.36724e-10	0.986443	0.00487854	0.00867878	rs35482991	0.387262	Irritable bowel syndrome	Esophagus Muscularis	HAX1
117	0.0608039	0.000164335	0.918047	0.00246269	0.018522	rs62396201	0.0302434	Irritable bowel syndrome	Esophagus Muscularis	ABT1
21	0.357835	0.000270626	0.619159	0.000445973	0.0222891	rs10810278	0.113079	Irritable bowel syndrome	Esophagus Muscularis	FREM1
1518	5.66064e-189	3.15699e-190	0.925926	0.0516173	0.0224566	rs9393703	0.77487	Irritable bowel syndrome	Esophagus Muscularis	BTN3A2
116	0.831391	0.00364719	0.158707	0.000690662	0.00556399	rs9379971	0.161959	Irritable bowel syndrome	Esophagus Muscularis	ZKSCAN8
288	1.40558e-33	4.68551e-36	0.987274	0.00328165	0.00944442	rs7780273	0.548481	Irritable bowel syndrome	Esophagus Muscularis	C1GALT1
34	0.0371644	1.46457e-05	0.954023	0.000367531	0.00843002	rs10149470	0.573867	Irritable bowel syndrome	Esophagus Muscularis	RP11-894P9.2
707	5.17606e-11	3.36216e-11	0.587965	0.381888	0.0301477	rs4955420	0.141307	Irritable bowel syndrome	Esophagus Muscularis	RP11-3B7.1
1286	2.18162e-08	7.79951e-10	0.933903	0.0333552	0.0327419	rs4713135	0.0177009	Irritable bowel syndrome	Esophagus Muscularis	AL022393.9
85	0.421278	0.000481086	0.570434	0.000644254	0.00716269	rs12589307	0.0702528	Irritable bowel syndrome	Esophagus Muscularis	HSPA2
139	9.03509e-05	1.0832e-07	0.990767	0.00117985	0.00796252	rs7306748	0.150125	Irritable bowel syndrome	Esophagus Muscularis	RP11-793H13.11
897	4.62421e-08	1.28699e-09	0.936118	0.0260157	0.0378664	rs1150705	0.109186	Irritable bowel syndrome	Esophagus Muscularis	ZNF165
66	0.354309	0.000455448	0.635621	0.000808255	0.00880602	rs10579860	0.111425	Irritable bowel syndrome	Esophagus Muscularis	ZNF192P1
96	5.08593e-21	9.36387e-24	0.976836	0.00177709	0.0213873	rs3120045	1	Irritable bowel syndrome	Esophagus Muscularis	CFAP57
442	1.07566e-44	8.11511e-47	0.982912	0.00740574	0.00968223	rs17441061	0.249198	Irritable bowel syndrome	Esophagus Muscularis	RP11-131L12.3
659	5.58184e-17	8.23084e-18	0.767951	0.113121	0.118928	rs2234391	0.0479236	Irritable bowel syndrome	Esophagus Muscularis	RNF123
328	6.78161e-05	2.41682e-07	0.986814	0.00350719	0.00961041	rs942866	0.429869	Irritable bowel syndrome	Esophagus Muscularis	RP11-600F24.7
35	0.592711	0.000958061	0.395378	0.000628768	0.0103238	rs1256984	0.166218	Irritable bowel syndrome	Esophagus Muscularis	SEMA4C
25	0.715512	0.00125626	0.274597	0.000473961	0.00816092	rs73155373	0.194223	Irritable bowel syndrome	Esophagus Muscularis	DCAF4L1
42	0.249283	0.000298134	0.728551	0.000850304	0.0210175	rs10456362	0.0816024	Irritable bowel syndrome	Esophagus Muscularis	NKAPL
164	0.677905	0.0021469	0.312997	0.000985285	0.00596613	rs34396849	0.0134235	Irritable bowel syndrome	Esophagus Muscularis	HIST1H2BN
12	0.777499	0.000442412	0.213275	0.000112687	0.00867096	rs229581	0.201825	Irritable bowel syndrome	Esophagus Muscularis	CTD-2555O16.2
734	0.00912634	0.000173466	0.942395	0.0178818	0.0304229	rs145618402	0.0263019	Irritable bowel syndrome	Esophagus Muscularis	HIST1H3H
2333	9.20748e-30	5.47521e-31	0.88032	0.0522806	0.0673993	rs2023493	0.126616	Irritable bowel syndrome	Pancreas	ZSCAN31
121	0.235872	0.000633938	0.750103	0.00200461	0.011387	rs9468333	0.0550285	Irritable bowel syndrome	Pancreas	PGBD1
59	0.509543	0.000998009	0.475562	0.000918475	0.0129783	rs2531806	0.0788638	Irritable bowel syndrome	Pancreas	ZSCAN23
45	0.319816	0.000172877	0.671975	0.000355555	0.0076813	rs1961255	0.152731	Irritable bowel syndrome	Pancreas	CAPN8
541	5.15885e-06	1.32018e-07	0.965484	0.0246975	0.00981338	rs71559025	0.294415	Irritable bowel syndrome	Pancreas	ZNF204P
996	1.79321e-07	4.69819e-09	0.950725	0.0248846	0.0243899	rs13408	0.411043	Irritable bowel syndrome	Pancreas	ZSCAN26
806	7.57068e-05	1.88661e-06	0.933204	0.0232118	0.0435062	rs200988	0.0800378	Irritable bowel syndrome	Pancreas	ZKSCAN3
45	2.16338e-23	1.97396e-26	0.990586	0.000895335	0.00851909	rs12869383	0.495187	Irritable bowel syndrome	Pancreas	SMIM2-AS1
195	1.04232e-23	1.81873e-26	0.990434	0.00172034	0.00784604	rs1076991	0.476099	Irritable bowel syndrome	Pancreas	MTHFD1
12	0.985429	0.000210821	0.0141067	2.76775e-06	0.00025022	rs1057923	0.0958864	Irritable bowel syndrome	Pancreas	ABT1
11	0.642647	0.000933873	0.284387	0.000341571	0.0716909	rs10810271	0.755519	Irritable bowel syndrome	Pancreas	FREM1
85	3.29101e-05	3.63812e-08	0.983554	0.00107195	0.0153407	rs35498576	0.152683	Irritable bowel syndrome	Pancreas	BAG5
733	1.38606e-36	3.46255e-38	0.95312	0.0237869	0.023093	rs9379855	0.0364183	Irritable bowel syndrome	Pancreas	BTN3A2
282	2.76561e-24	1.11638e-26	0.985576	0.00396795	0.0104558	rs11771259	0.945928	Irritable bowel syndrome	Pancreas	C1GALT1
388	7.09871e-06	8.68183e-08	0.95474	0.011643	0.03361	rs9393895	0.0149525	Irritable bowel syndrome	Pancreas	AL022393.9
89	0.121997	9.48663e-05	0.870189	0.000669617	0.00704909	rs1247955	0.0431848	Irritable bowel syndrome	Pancreas	RP11-793H13.11
308	0.0290428	0.000155022	0.950506	0.00505828	0.015238	rs1150684	0.028931	Irritable bowel syndrome	Pancreas	ZNF165
245	0.0631248	0.000532253	0.897113	0.00753253	0.0316979	rs9357065	0.0140522	Irritable bowel syndrome	Pancreas	ZNF192P1
324	1.89232e-08	8.02995e-11	0.986028	0.00417435	0.00979791	rs7974375	0.309085	Irritable bowel syndrome	Pancreas	RP11-131L12.3
261	0.00288388	0.000106418	0.839793	0.0308629	0.126353	rs9873183	0.0434987	Irritable bowel syndrome	Pancreas	RNF123
63	0.101983	6.36915e-05	0.887193	0.000543863	0.010216	rs62007715	0.307977	Irritable bowel syndrome	Pancreas	RP11-600F24.7
10	0.928737	0.000272569	0.0691868	1.85203e-05	0.00178486	rs73963107	0.172458	Irritable bowel syndrome	Pancreas	SEMA4C
411	0.00342243	4.28741e-05	0.961317	0.0120196	0.0231983	rs7764984	0.182573	Ulcer of esophagus	Whole Blood	PRSS16
464	3.12636e-07	7.46238e-09	0.922251	0.0219576	0.055791	rs9295761	0.0228257	Ulcer of esophagus	Whole Blood	ZNF602P
60	0.0136767	2.59585e-05	0.961812	0.00180284	0.0226824	rs113032355	0.0650681	Ulcer of esophagus	Whole Blood	HCG11
47	0.050257	6.68406e-05	0.922731	0.00120146	0.0257439	rs4653877	0.0864317	Ulcer of esophagus	Whole Blood	CAPN8
88	0.816454	0.0045429	0.168758	0.000929683	0.00931599	rs11965137	0.0395035	Ulcer of esophagus	Whole Blood	ZNF204P
643	0.000210125	5.79753e-06	0.953406	0.0262852	0.0200929	rs12214383	0.149891	Ulcer of esophagus	Whole Blood	ZSCAN26
895	8.73679e-11	1.67436e-12	0.936012	0.017892	0.0460964	rs12201260	0.168929	Ulcer of esophagus	Whole Blood	ZSCAN9
48	0.615957	0.00145614	0.370335	0.000864093	0.0113882	rs2531814	0.138727	Ulcer of esophagus	Whole Blood	ZKSCAN3
361	1.73981e-05	4.11889e-07	0.958907	0.0226831	0.0183922	rs2756127	0.157005	Ulcer of esophagus	Whole Blood	TRMT61A
514	1.45781e-07	2.27339e-09	0.936247	0.0145511	0.0492016	rs114564790	0.282511	Ulcer of esophagus	Whole Blood	ABT1
121	0.000273045	3.62415e-06	0.676292	0.00866171	0.31477	rs34026011	0.228131	Ulcer of esophagus	Whole Blood	BAG5
1665	9.93991e-210	8.52538e-211	0.895524	0.0767806	0.027695	rs9393710	0.0359087	Ulcer of esophagus	Whole Blood	BTN3A2
285	5.75221e-31	4.20588e-33	0.969559	0.0070658	0.0233752	rs10256877	0.466892	Ulcer of esophagus	Whole Blood	C1GALT1
129	0.403123	0.00274577	0.563734	0.00381315	0.0265845	rs1233665	0.0150351	Ulcer of esophagus	Whole Blood	AL022393.9
157	0.0418712	0.000266357	0.86122	0.00538725	0.0912552	rs1150690	0.296377	Ulcer of esophagus	Whole Blood	ZNF192P1
367	3.05036e-10	3.10618e-12	0.96774	0.00983207	0.0224279	rs111670274	0.0702606	Ulcer of esophagus	Whole Blood	RP11-131L12.3
50	0.80432	0.001039	0.190306	0.000241741	0.00409272	rs62401446	0.0554679	Ulcer of esophagus	Whole Blood	NKAPL
290	0.000910869	8.99073e-05	0.683615	0.0672281	0.248156	rs4579159	0.013895	Ulcer of esophagus	Brain Substantia nigra	SLC30A9
275	0.0869413	0.001257	0.850436	0.0122465	0.0491194	rs464312	0.0143656	Ulcer of esophagus	Brain Substantia nigra	ZNF602P
759	0.0104167	0.000323422	0.923854	0.0286474	0.0367583	rs213238	0.100995	Ulcer of esophagus	Brain Substantia nigra	ZSCAN31
15	0.873765	0.000790651	0.119826	0.000102912	0.00551535	rs10799298	0.279187	Ulcer of esophagus	Brain Substantia nigra	CAPN8
187	0.0168355	8.51736e-05	0.957633	0.00482421	0.0206219	rs12214383	0.0703851	Ulcer of esophagus	Brain Substantia nigra	ZSCAN26
38	8.76618e-06	1.30668e-08	0.96519	0.00140531	0.0333963	rs9525917	0.361172	Ulcer of esophagus	Brain Substantia nigra	SMIM2-AS1
126	0.0849226	0.000358632	0.883658	0.00370437	0.0273561	rs9393703	0.0426247	Ulcer of esophagus	Brain Substantia nigra	BTN3A2
103	0.000282067	6.41675e-07	0.981966	0.00221835	0.0155326	rs4724958	0.273032	Ulcer of esophagus	Brain Substantia nigra	C1GALT1
174	0.0141693	7.58289e-05	0.940343	0.00499195	0.0404201	rs1150668	0.0887778	Ulcer of esophagus	Brain Substantia nigra	AL022393.9
1227	3.79745e-05	1.66325e-06	0.91551	0.0400542	0.0443964	rs9357070	0.0265448	Ulcer of esophagus	Brain Spinal cord cervical c-1	ZSCAN31
192	0.795804	0.00550811	0.190619	0.0013126	0.00675664	rs853678	0.0172325	Ulcer of esophagus	Brain Spinal cord cervical c-1	PGBD1
652	0.00412354	0.000115315	0.931647	0.0260155	0.0380985	rs1150691	0.382106	Ulcer of esophagus	Brain Spinal cord cervical c-1	ZSCAN23
74	0.0669077	0.000299941	0.864982	0.00381363	0.0639962	rs72749511	0.161256	Ulcer of esophagus	Brain Spinal cord cervical c-1	CAPN8
70	0.563391	0.000939671	0.424961	0.000698776	0.0100095	rs34024998	0.0865431	Ulcer of esophagus	Brain Spinal cord cervical c-1	ZSCAN26
45	1.23102e-05	2.18879e-08	0.963345	0.0016779	0.0349651	rs9525917	0.656367	Ulcer of esophagus	Brain Spinal cord cervical c-1	SMIM2-AS1
458	1.52312e-08	2.49191e-10	0.954854	0.0155924	0.0295531	rs9366654	0.0156889	Ulcer of esophagus	Brain Spinal cord cervical c-1	BTN3A2
178	1.2007e-10	4.80604e-13	0.980267	0.00390789	0.0158246	rs10246303	0.997893	Ulcer of esophagus	Brain Spinal cord cervical c-1	C1GALT1
327	0.0456606	0.000636281	0.899524	0.0124932	0.0416857	rs1225715	0.0907335	Ulcer of esophagus	Brain Spinal cord cervical c-1	AL022393.9
220	0.127438	0.000663842	0.84736	0.00439388	0.020144	rs7295288	0.012354	Ulcer of esophagus	Brain Spinal cord cervical c-1	RP11-131L12.3
63	0.688614	0.000811826	0.30452	0.000353307	0.00570075	rs2271960	0.0293663	Ulcer of esophagus	Brain Spinal cord cervical c-1	RNF123
428	6.10535e-06	1.51391e-07	0.926435	0.0229217	0.0506367	rs9368548	0.0462682	Ulcer of esophagus	Brain Putamen basal ganglia	ZNF602P
1230	2.26304e-16	9.048e-18	0.941127	0.0376065	0.0212662	rs9301	0.508319	Ulcer of esophagus	Brain Putamen basal ganglia	ZSCAN31
277	0.000110446	7.83383e-07	0.976462	0.00690941	0.0165177	rs2531806	0.211896	Ulcer of esophagus	Brain Putamen basal ganglia	ZSCAN23
78	0.325836	0.00154064	0.62584	0.00291528	0.0438682	rs72749511	0.122756	Ulcer of esophagus	Brain Putamen basal ganglia	CAPN8
828	6.77044e-08	2.03999e-09	0.952441	0.0286789	0.0188802	rs12214383	0.187608	Ulcer of esophagus	Brain Putamen basal ganglia	ZSCAN26
183	0.246806	0.00101028	0.734038	0.00298958	0.0151557	rs213232	0.0246764	Ulcer of esophagus	Brain Putamen basal ganglia	ZKSCAN3
67	0.20385	0.000606001	0.771579	0.00227204	0.0216933	rs7154948	0.0942833	Ulcer of esophagus	Brain Putamen basal ganglia	TRMT61A
40	1.62635e-08	2.47015e-11	0.961195	0.00142251	0.0373827	rs12869383	0.785271	Ulcer of esophagus	Brain Putamen basal ganglia	SMIM2-AS1
49	1.13106e-05	1.02609e-08	0.982209	0.000874144	0.0169055	rs35482991	0.33566	Ulcer of esophagus	Brain Putamen basal ganglia	HAX1
64	0.0873128	0.000391748	0.846715	0.00373712	0.0618432	rs7029010	0.0368892	Ulcer of esophagus	Brain Putamen basal ganglia	FREM1
376	2.29103e-08	2.8156e-10	0.958575	0.0117509	0.0296741	rs9366654	0.0154947	Ulcer of esophagus	Brain Putamen basal ganglia	BTN3A2
176	0.0312386	0.00031481	0.906823	0.00908604	0.0525377	rs9295761	0.00934885	Ulcer of esophagus	Brain Putamen basal ganglia	ZKSCAN8
261	2.62616e-16	1.62634e-18	0.978579	0.00604481	0.0153765	rs7780273	0.859491	Ulcer of esophagus	Brain Putamen basal ganglia	C1GALT1
305	0.00610378	5.64763e-05	0.951728	0.00877269	0.0333392	rs1233696	0.0638568	Ulcer of esophagus	Brain Putamen basal ganglia	AL022393.9
302	0.00177834	1.34081e-05	0.968657	0.00728112	0.0222696	rs111670274	0.0550641	Ulcer of esophagus	Brain Putamen basal ganglia	RP11-131L12.3
69	0.669154	0.000809314	0.323975	0.000386159	0.00567505	rs80033912	0.030407	Ulcer of esophagus	Brain Putamen basal ganglia	RNF123
408	2.41546e-07	3.44562e-08	0.688793	0.0980423	0.213164	rs28403249	0.0713031	Ulcer of esophagus	Brain Nucleus accumbens basal ganglia	SLC30A9
1236	1.61712e-18	9.01843e-20	0.897824	0.0500182	0.0521576	rs9393884	0.0901054	Ulcer of esophagus	Brain Nucleus accumbens basal ganglia	ZNF602P
1240	4.00444e-07	1.70226e-08	0.93836	0.0398673	0.021772	rs213238	0.327469	Ulcer of esophagus	Brain Nucleus accumbens basal ganglia	ZSCAN31
245	0.652258	0.011347	0.31245	0.00541701	0.0185282	rs1654774	0.0545345	Ulcer of esophagus	Brain Nucleus accumbens basal ganglia	PGBD1
320	0.0414262	0.00030638	0.920236	0.00677462	0.0312573	rs156737	0.0421776	Ulcer of esophagus	Brain Nucleus accumbens basal ganglia	ZSCAN23
139	2.18448e-06	1.55459e-08	0.927841	0.00653739	0.0656199	rs72749511	0.0968126	Ulcer of esophagus	Brain Nucleus accumbens basal ganglia	CAPN8
312	0.0272328	0.000316276	0.931771	0.0107915	0.0298887	rs10946899	0.174899	Ulcer of esophagus	Brain Nucleus accumbens basal ganglia	ZNF204P
1004	1.32092e-09	4.34356e-11	0.950332	0.0312312	0.0184368	rs1233660	0.052834	Ulcer of esophagus	Brain Nucleus accumbens basal ganglia	ZSCAN26
187	0.325541	0.00163253	0.655073	0.0032706	0.0144824	rs2130357	0.034888	Ulcer of esophagus	Brain Nucleus accumbens basal ganglia	ZSCAN9
54	0.40134	0.00305734	0.518301	0.0038749	0.0734268	rs3759584	0.0344749	Ulcer of esophagus	Brain Nucleus accumbens basal ganglia	TRMT61A
46	4.37877e-18	8.06446e-21	0.960065	0.00172997	0.0382049	rs9525917	0.777469	Ulcer of esophagus	Brain Nucleus accumbens basal ganglia	SMIM2-AS1
19	0.699977	0.000636196	0.286903	0.000248526	0.0122352	rs3020443	0.110758	Ulcer of esophagus	Brain Nucleus accumbens basal ganglia	MTHFD1
125	0.00871795	7.77609e-05	0.923645	0.00817919	0.0593804	rs12684174	0.113722	Ulcer of esophagus	Brain Nucleus accumbens basal ganglia	FREM1
712	1.14173e-13	3.18512e-15	0.944445	0.0263183	0.0292364	rs9366654	0.0156068	Ulcer of esophagus	Brain Nucleus accumbens basal ganglia	BTN3A2
635	3.11942e-05	1.14837e-06	0.915943	0.0336687	0.050356	rs9380067	0.022401	Ulcer of esophagus	Brain Nucleus accumbens basal ganglia	ZKSCAN8
79	0.0449012	0.000146578	0.928925	0.00300942	0.0230173	rs4713120	0.183505	Ulcer of esophagus	Brain Nucleus accumbens basal ganglia	RP1-97D16.1
270	4.72626e-15	3.09579e-17	0.977964	0.0063902	0.0156461	rs10246303	0.664117	Ulcer of esophagus	Brain Nucleus accumbens basal ganglia	C1GALT1
805	2.37962e-10	5.28906e-12	0.948679	0.0210555	0.0302656	rs1150705	0.306945	Ulcer of esophagus	Brain Nucleus accumbens basal ganglia	AL022393.9
240	0.00610971	7.77074e-05	0.928343	0.0117536	0.053716	rs61471148	0.014351	Ulcer of esophagus	Brain Nucleus accumbens basal ganglia	ZNF192P1
347	1.54606e-07	1.55718e-09	0.967812	0.00972525	0.0224626	rs56157623	0.172521	Ulcer of esophagus	Brain Nucleus accumbens basal ganglia	RP11-131L12.3
447	3.4863e-07	3.99176e-09	0.970722	0.0110964	0.0181814	rs2246832	0.0187849	Ulcer of esophagus	Brain Nucleus accumbens basal ganglia	RNF123
239	0.015564	0.00122787	0.730241	0.0574143	0.195553	rs35741556	0.055755	Ulcer of esophagus	Brain Hypothalamus	SLC30A9
768	6.14705e-11	2.31987e-12	0.914534	0.0344631	0.0510033	rs9393884	0.0188453	Ulcer of esophagus	Brain Hypothalamus	ZNF602P
894	3.77051e-06	1.10378e-07	0.95213	0.0278527	0.0200133	rs853684	0.103329	Ulcer of esophagus	Brain Hypothalamus	ZSCAN31
200	0.0282022	0.000229537	0.946125	0.00768272	0.0177604	rs2531806	0.206327	Ulcer of esophagus	Brain Hypothalamus	ZSCAN23
80	0.650442	0.00281846	0.33449	0.00143858	0.0108104	rs61825184	0.0385567	Ulcer of esophagus	Brain Hypothalamus	CAPN8
695	2.97201e-06	4.98697e-08	0.96419	0.0161592	0.0196481	rs12214383	0.101973	Ulcer of esophagus	Brain Hypothalamus	ZSCAN26
101	0.387285	0.00151235	0.593043	0.00229998	0.0158598	rs1233696	0.0240187	Ulcer of esophagus	Brain Hypothalamus	ZKSCAN3
41	2.37049e-10	3.65424e-13	0.960487	0.00144257	0.0380702	rs9525917	0.661064	Ulcer of esophagus	Brain Hypothalamus	SMIM2-AS1
66	0.335016	0.00037189	0.652992	0.000713958	0.0109065	rs1256112	0.0864136	Ulcer of esophagus	Brain Hypothalamus	MTHFD1
56	0.335823	0.00125789	0.617158	0.0022682	0.0434925	rs7043477	0.0904247	Ulcer of esophagus	Brain Hypothalamus	FREM1
60	0.19985	0.000451976	0.768446	0.00170836	0.0295442	rs861544	0.0643043	Ulcer of esophagus	Brain Hypothalamus	BAG5
383	1.95119e-06	2.81358e-08	0.956623	0.0137648	0.0296102	rs9393703	0.0913603	Ulcer of esophagus	Brain Hypothalamus	BTN3A2
102	5.73725e-06	1.24925e-08	0.982427	0.00212373	0.0154434	rs7780273	0.49138	Ulcer of esophagus	Brain Hypothalamus	C1GALT1
678	2.35471e-08	5.79485e-10	0.936256	0.0230002	0.0407441	rs1225715	0.149273	Ulcer of esophagus	Brain Hypothalamus	AL022393.9
264	0.0023786	1.66627e-05	0.967654	0.00675547	0.0231957	rs7295288	0.0337519	Ulcer of esophagus	Brain Hypothalamus	RP11-131L12.3
210	0.00160484	5.762e-06	0.976687	0.00348847	0.0182141	rs7634902	0.0211512	Ulcer of esophagus	Brain Hypothalamus	RNF123
603	8.72808e-06	2.53755e-07	0.923155	0.0267892	0.0500472	rs149900	0.0445662	Ulcer of esophagus	Brain Hippocampus	ZNF602P
1085	1.75705e-15	6.97797e-17	0.942599	0.0374145	0.0199868	rs213238	0.519115	Ulcer of esophagus	Brain Hippocampus	ZSCAN31
19	0.710418	0.000309432	0.283003	0.000117113	0.00615235	rs2531805	0.257749	Ulcer of esophagus	Brain Hippocampus	ZSCAN23
53	0.587394	0.00146295	0.399039	0.000982717	0.0111206	rs61825177	0.140572	Ulcer of esophagus	Brain Hippocampus	CAPN8
343	0.000174391	1.61923e-06	0.971858	0.00900477	0.0189613	rs12214383	0.161364	Ulcer of esophagus	Brain Hippocampus	ZSCAN26
129	0.823482	0.00383172	0.1662	0.000767621	0.00571919	rs200949	0.0327317	Ulcer of esophagus	Brain Hippocampus	ZSCAN9
92	0.35509	0.0008447	0.627048	0.0014761	0.015542	rs9461443	0.0487832	Ulcer of esophagus	Brain Hippocampus	ZKSCAN3
43	3.37029e-07	5.40317e-10	0.972526	0.00153319	0.0259402	rs66786230	0.295203	Ulcer of esophagus	Brain Hippocampus	SMIM2-AS1
483	1.45529e-09	2.52531e-11	0.953948	0.016524	0.0295281	rs9393703	0.0552701	Ulcer of esophagus	Brain Hippocampus	BTN3A2
422	0.00153354	3.36834e-05	0.933372	0.0204565	0.0446044	rs9295762	0.092517	Ulcer of esophagus	Brain Hippocampus	ZKSCAN8
193	1.47817e-15	6.13719e-18	0.980125	0.00405354	0.0158214	rs10246303	0.998484	Ulcer of esophagus	Brain Hippocampus	C1GALT1
193	0.0851637	0.000543741	0.871424	0.00552641	0.0373418	rs1150668	0.078372	Ulcer of esophagus	Brain Hippocampus	AL022393.9
80	0.739291	0.00336925	0.241843	0.00108777	0.014409	rs4713144	0.0170065	Ulcer of esophagus	Brain Hippocampus	ZNF192P1
251	0.0560017	0.000338489	0.915949	0.00551403	0.022197	rs1553429	0.0355888	Ulcer of esophagus	Brain Hippocampus	RP11-131L12.3
27	0.808029	0.000655464	0.186572	0.000146748	0.0045972	rs6933999	0.0896788	Ulcer of esophagus	Brain Frontal Cortex BA9	PRSS16
1274	1.33159e-09	8.47252e-11	0.892136	0.0567127	0.0511514	rs4713135	0.107168	Ulcer of esophagus	Brain Frontal Cortex BA9	ZNF602P
1476	2.16025e-21	1.02257e-22	0.936603	0.0443157	0.0190813	rs10946954	0.108111	Ulcer of esophagus	Brain Frontal Cortex BA9	ZSCAN31
43	0.770862	0.00135459	0.218781	0.000375825	0.00862629	rs2130357	0.153869	Ulcer of esophagus	Brain Frontal Cortex BA9	PGBD1
411	1.06894e-05	1.04029e-07	0.9747	0.00946993	0.0158196	rs1361387	0.225719	Ulcer of esophagus	Brain Frontal Cortex BA9	ZSCAN23
25	0.0184392	1.05954e-05	0.963227	0.000535694	0.0177878	rs35568612	0.107539	Ulcer of esophagus	Brain Frontal Cortex BA9	CAPN8
187	0.0466821	0.000229407	0.920687	0.00449658	0.0279053	rs2393964	0.0727588	Ulcer of esophagus	Brain Frontal Cortex BA9	ZNF204P
1281	2.79073e-07	1.17983e-08	0.938007	0.0396336	0.022359	rs1150707	0.0661663	Ulcer of esophagus	Brain Frontal Cortex BA9	ZSCAN26
12	0.995385	0.000588656	0.00383641	2.0805e-06	0.000188297	rs12201260	0.0928178	Ulcer of esophagus	Brain Frontal Cortex BA9	ZSCAN9
719	0.0130595	0.000226844	0.9504	0.0164886	0.0198253	rs213232	0.0343415	Ulcer of esophagus	Brain Frontal Cortex BA9	ZKSCAN3
121	0.0241767	8.77675e-05	0.95516	0.00345034	0.0171247	rs2756119	0.303236	Ulcer of esophagus	Brain Frontal Cortex BA9	TRMT61A
40	5.69092e-11	8.19703e-14	0.960233	0.00134467	0.0384224	rs9525917	0.947849	Ulcer of esophagus	Brain Frontal Cortex BA9	SMIM2-AS1
92	0.418744	0.00156365	0.555739	0.00205331	0.0219003	rs78820266	0.0252682	Ulcer of esophagus	Brain Frontal Cortex BA9	RP11-700A24.1
37	0.043506	4.63506e-05	0.939175	0.000984293	0.0162882	rs2151206	0.468047	Ulcer of esophagus	Brain Frontal Cortex BA9	FREM1
577	5.50132e-14	1.1612e-15	0.950538	0.0200343	0.0294277	rs9393703	0.235091	Ulcer of esophagus	Brain Frontal Cortex BA9	BTN3A2
456	0.00172768	3.98606e-05	0.925419	0.0212995	0.051514	rs9295761	0.0142875	Ulcer of esophagus	Brain Frontal Cortex BA9	ZKSCAN8
63	0.660516	0.00267083	0.31428	0.00124952	0.0212837	rs200465	0.0381394	Ulcer of esophagus	Brain Frontal Cortex BA9	RP1-97D16.1
163	6.22029e-07	2.37218e-09	0.980816	0.003725	0.0154579	rs7780273	0.254882	Ulcer of esophagus	Brain Frontal Cortex BA9	C1GALT1
1139	4.27321e-27	1.49805e-28	0.92553	0.0324039	0.0420664	rs1225715	0.499597	Ulcer of esophagus	Brain Frontal Cortex BA9	AL022393.9
13	0.798209	0.000305847	0.19563	6.91731e-05	0.00578569	rs12466923	0.525834	Ulcer of esophagus	Brain Frontal Cortex BA9	KLF7
148	0.416106	0.00349164	0.544707	0.0045396	0.0311553	rs9295762	0.0105842	Ulcer of esophagus	Brain Frontal Cortex BA9	ZNF192P1
72	0.28343	0.00116284	0.647668	0.00259207	0.0651462	rs603123	0.207052	Ulcer of esophagus	Brain Frontal Cortex BA9	CFAP57
250	0.0121269	7.26262e-05	0.959617	0.00572455	0.022459	rs61943391	0.0110756	Ulcer of esophagus	Brain Frontal Cortex BA9	RP11-131L12.3
66	0.0431135	5.3301e-05	0.938132	0.00114225	0.0175592	rs7426497	0.0187853	Ulcer of esophagus	Brain Frontal Cortex BA9	RNF123
83	0.551817	0.00123033	0.434365	0.000956827	0.0116307	rs6934329	0.0640999	Ulcer of esophagus	Brain Cortex	PRSS16
336	2.98592e-05	3.08802e-06	0.723466	0.0746185	0.201883	rs28403249	0.0509786	Ulcer of esophagus	Brain Cortex	SLC30A9
1252	2.57701e-26	1.60829e-27	0.893648	0.0557211	0.0506307	rs17711801	0.0200221	Ulcer of esophagus	Brain Cortex	ZNF602P
1697	3.36217e-25	2.09218e-26	0.918262	0.057116	0.0246218	rs2859348	0.256097	Ulcer of esophagus	Brain Cortex	ZSCAN31
51	0.722114	0.000834223	0.270836	0.000306975	0.00590883	rs1150705	0.0498664	Ulcer of esophagus	Brain Cortex	PGBD1
895	7.92509e-11	2.44729e-12	0.95512	0.0294789	0.0154007	rs2859368	0.801758	Ulcer of esophagus	Brain Cortex	ZSCAN23
72	1.12234e-06	2.35757e-09	0.980568	0.00204238	0.0173883	rs61825184	0.148008	Ulcer of esophagus	Brain Cortex	CAPN8
177	0.0919041	0.000424972	0.871365	0.00399695	0.0323093	rs6903282	0.0655337	Ulcer of esophagus	Brain Cortex	ZNF204P
1105	1.1286e-15	3.93261e-17	0.94856	0.0330341	0.018406	rs12214383	0.201518	Ulcer of esophagus	Brain Cortex	ZSCAN26
117	0.311174	0.000860874	0.674941	0.00185608	0.0111683	rs3116842	0.0192638	Ulcer of esophagus	Brain Cortex	ZSCAN9
696	0.0614526	0.00175344	0.890445	0.0253863	0.0209627	rs1150711	0.127566	Ulcer of esophagus	Brain Cortex	ZKSCAN3
174	0.0697298	0.00102095	0.870686	0.0127022	0.0458612	rs2756119	0.0986149	Ulcer of esophagus	Brain Cortex	TRMT61A
46	1.052e-05	1.90305e-08	0.972752	0.00173419	0.0255036	rs66786230	0.27978	Ulcer of esophagus	Brain Cortex	SMIM2-AS1
252	3.68027e-05	3.24486e-07	0.952225	0.00835632	0.0393811	rs147228316	0.0172322	Ulcer of esophagus	Brain Cortex	RP11-700A24.1
45	0.33317	0.000254119	0.654918	0.000488356	0.0111695	rs8007217	0.0578092	Ulcer of esophagus	Brain Cortex	MTHFD1
215	0.000320069	5.58399e-06	0.918745	0.0159636	0.0649657	rs10810312	0.122794	Ulcer of esophagus	Brain Cortex	FREM1
754	3.41338e-14	9.74857e-16	0.943872	0.0269276	0.0292007	rs9393703	0.115386	Ulcer of esophagus	Brain Cortex	BTN3A2
363	0.15958	0.00386541	0.77632	0.0187629	0.0414717	rs13437444	0.110492	Ulcer of esophagus	Brain Cortex	ZKSCAN8
230	9.11826e-14	5.12394e-16	0.978716	0.00548402	0.0157996	rs10246303	0.998154	Ulcer of esophagus	Brain Cortex	C1GALT1
1536	1.29524e-29	6.68123e-31	0.911859	0.0469953	0.041146	rs1225715	0.436724	Ulcer of esophagus	Brain Cortex	AL022393.9
932	1.3947e-10	5.47515e-12	0.908278	0.0356	0.0561217	rs9295761	0.0211793	Ulcer of esophagus	Brain Cortex	ZNF192P1
111	0.000117695	7.5287e-07	0.913096	0.00575987	0.0810255	rs17390635	0.27792	Ulcer of esophagus	Brain Cortex	CFAP57
308	1.69646e-08	1.3924e-10	0.969341	0.00793335	0.0227258	rs73207564	0.0108252	Ulcer of esophagus	Brain Cortex	RP11-131L12.3
307	2.59526e-06	1.61121e-08	0.97566	0.00603886	0.0182983	rs3811695	0.0338028	Ulcer of esophagus	Brain Cortex	RNF123
1097	4.03726e-07	2.68674e-08	0.908399	0.0604217	0.0311788	rs6938200	0.331991	Ulcer of esophagus	Brain Cerebellum	PRSS16
90	0.226356	0.00545198	0.592158	0.0141007	0.161933	rs28403249	0.0358175	Ulcer of esophagus	Brain Cerebellum	SLC30A9
1274	9.66984e-22	5.47669e-23	0.897682	0.0507903	0.051528	rs17711801	0.0162736	Ulcer of esophagus	Brain Cerebellum	ZNF602P
105	0.709326	0.00227864	0.279027	0.000887868	0.00848051	rs9393735	0.0164406	Ulcer of esophagus	Brain Cerebellum	HCG11
1060	0.00320703	0.000110233	0.945921	0.0324952	0.0182666	rs389118	0.295829	Ulcer of esophagus	Brain Cerebellum	ZSCAN31
240	0.361988	0.00534065	0.602547	0.00886851	0.0212559	rs6901575	0.0554329	Ulcer of esophagus	Brain Cerebellum	PGBD1
1502	3.7236e-22	2.33831e-23	0.926994	0.0581978	0.0148082	rs1361387	0.328616	Ulcer of esophagus	Brain Cerebellum	ZSCAN23
199	5.86741e-09	4.88845e-11	0.928727	0.00767411	0.0635989	rs5781336	0.171674	Ulcer of esophagus	Brain Cerebellum	CAPN8
256	0.0409346	0.000364307	0.919164	0.00814891	0.0313886	rs6456785	0.121127	Ulcer of esophagus	Brain Cerebellum	ZNF204P
1430	1.60605e-24	7.94279e-26	0.935598	0.0462521	0.0181495	rs12214383	0.201852	Ulcer of esophagus	Brain Cerebellum	ZSCAN26
693	0.0535252	0.00173263	0.879885	0.0284459	0.0364114	rs200979	0.009195	Ulcer of esophagus	Brain Cerebellum	ZSCAN9
158	0.353864	0.00173507	0.626637	0.00305783	0.0147064	rs2859348	0.0659336	Ulcer of esophagus	Brain Cerebellum	ZKSCAN3
78	5.85102e-15	1.48435e-17	0.972042	0.00244047	0.0255175	rs66786230	0.347701	Ulcer of esophagus	Brain Cerebellum	SMIM2-AS1
16	0.7985	0.000302333	0.197665	7.13788e-05	0.0034622	rs11234458	0.082957	Ulcer of esophagus	Brain Cerebellum	RP11-700A24.1
47	0.457477	0.000418507	0.531615	0.000476317	0.0100135	rs1152590	0.0538353	Ulcer of esophagus	Brain Cerebellum	MTHFD1
13	0.119299	2.65748e-05	0.865539	0.000177849	0.0149575	rs35482991	0.681885	Ulcer of esophagus	Brain Cerebellum	HAX1
22	0.0607341	2.90492e-05	0.922323	0.000424658	0.0164896	rs1494348	0.323931	Ulcer of esophagus	Brain Cerebellum	FREM1
77	0.122034	0.00106156	0.830407	0.00718431	0.0393133	rs57257864	0.043051	Ulcer of esophagus	Brain Cerebellum	BAG5
713	5.18209e-22	1.52393e-23	0.943102	0.0277052	0.0291926	rs9366654	0.0159383	Ulcer of esophagus	Brain Cerebellum	BTN3A2
663	0.000904325	2.58979e-05	0.920409	0.0263061	0.0523542	rs145618402	0.0120647	Ulcer of esophagus	Brain Cerebellum	ZKSCAN8
48	0.0965792	0.000132897	0.873702	0.00117384	0.0284116	rs62401383	0.0833986	Ulcer of esophagus	Brain Cerebellum	RP1-97D16.1
476	2.28476e-68	2.57287e-70	0.964816	0.0108405	0.0243433	rs1460943	0.200146	Ulcer of esophagus	Brain Cerebellum	RPL31P12
265	1.29996e-19	8.20164e-22	0.978057	0.00615489	0.0157884	rs10246303	0.999999	Ulcer of esophagus	Brain Cerebellum	C1GALT1
150	0.26825	0.00103215	0.712025	0.0027237	0.0159687	rs4713167	0.0808658	Ulcer of esophagus	Brain Cerebellum	LINC00533
26	0.443187	0.000608244	0.540577	0.000727004	0.0149008	rs942863	0.279161	Ulcer of esophagus	Brain Cerebellum	RP11-894P9.2
843	2.80578e-10	7.442e-12	0.950953	0.0251991	0.0238478	rs839776	0.565901	Ulcer of esophagus	Brain Cerebellum	AL022393.9
71	0.809384	0.00339253	0.179084	0.000743236	0.00739609	rs7531276	0.0477393	Ulcer of esophagus	Brain Cerebellum	TOR1AIP1
1647	1.05587e-50	7.76254e-52	0.881926	0.0647844	0.05329	rs9295761	0.0154032	Ulcer of esophagus	Brain Cerebellum	ZNF192P1
325	1.29117e-06	1.04995e-08	0.969365	0.00785993	0.0227737	rs7312555	0.0285315	Ulcer of esophagus	Brain Cerebellum	RP11-131L12.3
623	9.58417e-16	1.92546e-17	0.962695	0.0193226	0.0179827	rs6775384	0.0391696	Ulcer of esophagus	Brain Cerebellum	RNF123
27	0.630502	0.000293737	0.363043	0.000163136	0.00599761	rs7675065	0.0798269	Ulcer of esophagus	Brain Cerebellum	DCAF4L1
531	0.0105252	0.000191119	0.942791	0.01709	0.0294032	rs6938200	0.133129	Ulcer of esophagus	Brain Cerebellar Hemisphere	PRSS16
1142	6.39327e-21	3.16146e-22	0.902686	0.0445849	0.0527295	rs17711801	0.0112893	Ulcer of esophagus	Brain Cerebellar Hemisphere	ZNF602P
552	0.0175417	0.000332226	0.935998	0.0176986	0.0284291	rs213238	0.0743906	Ulcer of esophagus	Brain Cerebellar Hemisphere	ZSCAN31
67	0.0843456	0.00018254	0.884266	0.0018844	0.0293219	rs853678	0.0552335	Ulcer of esophagus	Brain Cerebellar Hemisphere	PGBD1
676	1.28826e-07	3.27258e-09	0.957844	0.0243144	0.0178419	rs1361387	0.090355	Ulcer of esophagus	Brain Cerebellar Hemisphere	ZSCAN23
100	0.000212655	1.28785e-06	0.926141	0.00554062	0.0681047	rs72749511	0.145271	Ulcer of esophagus	Brain Cerebellar Hemisphere	CAPN8
312	0.0462111	0.000331149	0.92403	0.00659878	0.0228292	rs10946917	0.106069	Ulcer of esophagus	Brain Cerebellar Hemisphere	ZNF204P
980	2.21379e-11	6.73712e-13	0.952554	0.0289701	0.0184758	rs12214383	0.181651	Ulcer of esophagus	Brain Cerebellar Hemisphere	ZSCAN26
138	0.822234	0.00459485	0.164573	0.000911989	0.00768588	rs200979	0.0386778	Ulcer of esophagus	Brain Cerebellar Hemisphere	ZSCAN9
191	0.462645	0.00317206	0.516738	0.00352903	0.0139158	rs2859352	0.0944321	Ulcer of esophagus	Brain Cerebellar Hemisphere	ZKSCAN3
47	2.80305e-13	4.82604e-16	0.972816	0.00164937	0.0255342	rs66786230	0.347877	Ulcer of esophagus	Brain Cerebellar Hemisphere	SMIM2-AS1
260	0.00477317	5.48561e-05	0.946997	0.0108461	0.0373293	rs11234502	0.0388638	Ulcer of esophagus	Brain Cerebellar Hemisphere	RP11-700A24.1
39	0.389159	0.000373285	0.597576	0.00056087	0.0123306	rs968257	0.277603	Ulcer of esophagus	Brain Cerebellar Hemisphere	MTHFD1
16	0.0746843	1.98947e-05	0.909372	0.000226546	0.015697	rs35482991	0.541645	Ulcer of esophagus	Brain Cerebellar Hemisphere	HAX1
15	0.894273	0.000457569	0.103089	5.06177e-05	0.00212954	rs1494348	0.232433	Ulcer of esophagus	Brain Cerebellar Hemisphere	FREM1
56	0.402514	0.000957606	0.568612	0.00132617	0.0265896	rs11625397	0.179842	Ulcer of esophagus	Brain Cerebellar Hemisphere	BAG5
484	2.85689e-10	4.81909e-12	0.954389	0.0160694	0.029542	rs9393703	0.0515954	Ulcer of esophagus	Brain Cerebellar Hemisphere	BTN3A2
296	0.0128896	0.000268199	0.914663	0.0189785	0.0532008	rs9295761	0.0100157	Ulcer of esophagus	Brain Cerebellar Hemisphere	ZKSCAN8
66	0.102274	0.000199763	0.871462	0.00167776	0.0243859	rs9380007	0.302709	Ulcer of esophagus	Brain Cerebellar Hemisphere	RP1-97D16.1
405	2.62146e-36	2.28113e-38	0.967233	0.00839224	0.0243745	rs2568956	0.60557	Ulcer of esophagus	Brain Cerebellar Hemisphere	RPL31P12
235	4.5229e-10	2.34152e-12	0.979219	0.00505372	0.0157271	rs10246303	0.642632	Ulcer of esophagus	Brain Cerebellar Hemisphere	C1GALT1
133	0.300352	0.00109999	0.676879	0.00245976	0.0192096	rs62407636	0.0228845	Ulcer of esophagus	Brain Cerebellar Hemisphere	LINC00533
933	1.36857e-08	3.19064e-10	0.940706	0.0218939	0.0373998	rs1225715	0.232024	Ulcer of esophagus	Brain Cerebellar Hemisphere	AL022393.9
979	7.64824e-21	3.30935e-22	0.908639	0.0392642	0.0520967	rs17711801	0.0166991	Ulcer of esophagus	Brain Cerebellar Hemisphere	ZNF192P1
275	0.000101332	6.7843e-07	0.970739	0.00647651	0.0226828	rs56284927	0.0167097	Ulcer of esophagus	Brain Cerebellar Hemisphere	RP11-131L12.3
499	1.13238e-08	1.63218e-10	0.967936	0.0139334	0.0181308	rs7634902	0.0187597	Ulcer of esophagus	Brain Cerebellar Hemisphere	RNF123
336	0.000355916	3.70051e-05	0.706888	0.0732769	0.219442	rs28403249	0.0160083	Ulcer of esophagus	Brain Caudate basal ganglia	SLC30A9
1088	2.992e-07	1.6023e-08	0.899466	0.0481165	0.0524169	rs573179	0.0304075	Ulcer of esophagus	Brain Caudate basal ganglia	ZNF602P
1441	5.15544e-11	2.80699e-12	0.931195	0.0506828	0.0181227	rs213238	0.868609	Ulcer of esophagus	Brain Caudate basal ganglia	ZSCAN31
191	0.0577851	0.000447254	0.907548	0.00699716	0.0272224	rs2205829	0.15049	Ulcer of esophagus	Brain Caudate basal ganglia	PGBD1
557	2.33491e-05	2.89169e-07	0.971889	0.0120204	0.016067	rs1361387	0.268857	Ulcer of esophagus	Brain Caudate basal ganglia	ZSCAN23
100	0.159453	0.000893024	0.786305	0.00435474	0.0489939	rs12128409	0.0669289	Ulcer of esophagus	Brain Caudate basal ganglia	CAPN8
1454	6.54635e-09	3.30298e-10	0.931063	0.046955	0.0219817	rs2859348	0.178395	Ulcer of esophagus	Brain Caudate basal ganglia	ZSCAN26
133	0.446526	0.00141278	0.541162	0.00170301	0.0091967	rs7755875	0.150504	Ulcer of esophagus	Brain Caudate basal ganglia	ZKSCAN3
96	0.175055	0.00202399	0.725021	0.00829311	0.0896073	rs11353836	0.034769	Ulcer of esophagus	Brain Caudate basal ganglia	TRMT61A
43	8.79018e-15	1.52221e-17	0.959993	0.00162405	0.0383833	rs9525917	0.916291	Ulcer of esophagus	Brain Caudate basal ganglia	SMIM2-AS1
419	0.145847	0.002462	0.800244	0.0134707	0.0379756	rs9468153	0.326497	Ulcer of esophagus	Brain Caudate basal ganglia	ABT1
187	0.000749901	7.44461e-06	0.946231	0.00935001	0.0436615	rs7040444	0.088733	Ulcer of esophagus	Brain Caudate basal ganglia	FREM1
517	2.35538e-14	4.62477e-16	0.951922	0.0186615	0.0294169	rs9366654	0.0154591	Ulcer of esophagus	Brain Caudate basal ganglia	BTN3A2
606	0.00329608	0.00010771	0.913506	0.0297984	0.0532918	rs9393884	0.0154983	Ulcer of esophagus	Brain Caudate basal ganglia	ZKSCAN8
230	6.48246e-13	3.74762e-15	0.978555	0.00564138	0.0158039	rs10246303	0.985686	Ulcer of esophagus	Brain Caudate basal ganglia	C1GALT1
951	1.07338e-11	3.16609e-13	0.933093	0.0274836	0.0394234	rs1225715	0.186857	Ulcer of esophagus	Brain Caudate basal ganglia	AL022393.9
282	0.0266054	0.000436255	0.906057	0.0148047	0.0520965	rs17711801	0.0110069	Ulcer of esophagus	Brain Caudate basal ganglia	ZNF192P1
249	9.89532e-05	6.57288e-07	0.970354	0.00642236	0.0231239	rs7316527	0.188818	Ulcer of esophagus	Brain Caudate basal ganglia	RP11-131L12.3
73	0.518805	0.000694554	0.471262	0.000622289	0.00861579	rs3811695	0.0218583	Ulcer of esophagus	Brain Caudate basal ganglia	RNF123
11	0.72644	0.00197462	0.218224	0.000540359	0.0528206	rs7670668	0.246257	Ulcer of esophagus	Brain Caudate basal ganglia	DCAF4L1
122	0.100716	0.00377034	0.675884	0.0251076	0.194522	rs28403249	0.0283722	Ulcer of esophagus	Brain Anterior cingulate cortex BA24	SLC30A9
936	7.10108e-09	3.71251e-10	0.899024	0.0469479	0.0540276	rs9295761	0.0141985	Ulcer of esophagus	Brain Anterior cingulate cortex BA24	ZNF602P
1051	1.00637e-07	3.61236e-09	0.946251	0.0339458	0.0198029	rs213238	0.740501	Ulcer of esophagus	Brain Anterior cingulate cortex BA24	ZSCAN31
32	0.535923	0.000925926	0.438738	0.00073434	0.0236782	rs2130357	0.889865	Ulcer of esophagus	Brain Anterior cingulate cortex BA24	PGBD1
20	0.787345	0.000353893	0.208068	8.93776e-05	0.00414407	rs1361387	0.0696893	Ulcer of esophagus	Brain Anterior cingulate cortex BA24	ZSCAN23
47	0.332333	0.000321343	0.654021	0.000619689	0.0127043	rs61825183	0.0603493	Ulcer of esophagus	Brain Anterior cingulate cortex BA24	CAPN8
253	0.000418618	3.20866e-06	0.973176	0.00744032	0.0189623	rs12214383	0.194959	Ulcer of esophagus	Brain Anterior cingulate cortex BA24	ZSCAN26
93	0.499105	0.000960411	0.488939	0.000930784	0.0100653	rs10579860	0.117056	Ulcer of esophagus	Brain Anterior cingulate cortex BA24	ZSCAN9
39	6.06847e-06	8.71379e-09	0.954593	0.00132664	0.0440744	rs9525917	0.659735	Ulcer of esophagus	Brain Anterior cingulate cortex BA24	SMIM2-AS1
142	0.414479	0.00263093	0.556113	0.00350669	0.0232699	rs79753303	0.0192925	Ulcer of esophagus	Brain Anterior cingulate cortex BA24	RP11-700A24.1
47	0.151461	0.000363649	0.807732	0.00190077	0.0385419	rs861544	0.0698717	Ulcer of esophagus	Brain Anterior cingulate cortex BA24	BAG5
623	5.68453e-12	1.25765e-13	0.949623	0.0209802	0.0293964	rs9393703	0.0939426	Ulcer of esophagus	Brain Anterior cingulate cortex BA24	BTN3A2
105	0.655781	0.00324676	0.324515	0.0015918	0.0148659	rs4713118	0.0236509	Ulcer of esophagus	Brain Anterior cingulate cortex BA24	ZKSCAN8
152	1.23665e-05	4.68128e-08	0.97763	0.00368211	0.0186752	rs10246303	0.150199	Ulcer of esophagus	Brain Anterior cingulate cortex BA24	C1GALT1
37	0.546761	0.000417803	0.443526	0.000329952	0.00896509	rs12631989	0.0458134	Ulcer of esophagus	Brain Anterior cingulate cortex BA24	RP11-3B7.1
1168	8.89021e-11	4.83586e-12	0.915208	0.0497481	0.0350436	rs203869	0.153935	Ulcer of esophagus	Brain Anterior cingulate cortex BA24	AL022393.9
236	0.0751708	0.000430928	0.898129	0.00512751	0.0211421	rs73207564	0.0106315	Ulcer of esophagus	Brain Anterior cingulate cortex BA24	RP11-131L12.3
316	0.0248853	0.000189609	0.949742	0.00721843	0.0179646	rs7426497	0.017297	Ulcer of esophagus	Brain Anterior cingulate cortex BA24	RNF123
291	0.0119176	0.00110429	0.69061	0.0637599	0.232608	rs28403249	0.0148671	Ulcer of esophagus	Brain Amygdala	SLC30A9
257	0.02338	0.000328791	0.911141	0.0127609	0.0523893	rs4713135	0.0134129	Ulcer of esophagus	Brain Amygdala	ZNF602P
742	0.00152459	5.94785e-05	0.931455	0.0363079	0.0306534	rs213238	0.142596	Ulcer of esophagus	Brain Amygdala	ZSCAN31
118	0.304597	0.00109393	0.673124	0.00239866	0.0187865	rs149971	0.0436086	Ulcer of esophagus	Brain Amygdala	ZSCAN26
40	0.000110363	1.58964e-07	0.956329	0.00133524	0.042225	rs9525917	0.390597	Ulcer of esophagus	Brain Amygdala	SMIM2-AS1
25	0.471528	0.000204904	0.51905	0.000216553	0.00900095	rs28570137	0.0891122	Ulcer of esophagus	Brain Amygdala	MTHFD1
387	6.59093e-07	9.26535e-09	0.956948	0.0134229	0.0296282	rs9393703	0.445453	Ulcer of esophagus	Brain Amygdala	BTN3A2
78	0.0154589	2.54509e-05	0.967452	0.00157729	0.015486	rs12702588	0.18119	Ulcer of esophagus	Brain Amygdala	C1GALT1
366	0.00084254	7.85193e-06	0.968363	0.00900274	0.0217838	rs10946954	0.0708924	Ulcer of esophagus	Brain Amygdala	AL022393.9
245	0.189445	0.00293211	0.746184	0.011499	0.04994	rs9468217	0.032844	Ulcer of esophagus	Brain Amygdala	ZNF192P1
237	0.0020003	1.15467e-05	0.969793	0.0055755	0.0226194	rs111670274	0.0387972	Ulcer of esophagus	Brain Amygdala	RP11-131L12.3
63	0.406016	0.000478663	0.581929	0.00067515	0.0109018	rs2234391	0.0235035	Ulcer of esophagus	Brain Amygdala	RNF123
804	1.43777e-09	5.26046e-11	0.913375	0.033365	0.0532605	rs9380047	0.0172396	Ulcer of esophagus	Colon Sigmoid	ZNF602P
114	0.137396	0.00275365	0.762835	0.0152067	0.0818086	rs1535274	0.195657	Ulcer of esophagus	Colon Sigmoid	HCG11
1631	8.90284e-13	4.93152e-14	0.929279	0.051456	0.0192651	rs213238	0.548837	Ulcer of esophagus	Colon Sigmoid	ZSCAN31
521	0.000472792	8.11236e-06	0.96277	0.0164993	0.0202501	rs1997660	0.107461	Ulcer of esophagus	Colon Sigmoid	PGBD1
1664	1.98046e-24	1.25909e-25	0.926326	0.0588769	0.0147969	rs1361387	0.329197	Ulcer of esophagus	Colon Sigmoid	ZSCAN23
106	2.81565e-05	1.59727e-07	0.925217	0.00517902	0.0695753	rs72749511	0.243353	Ulcer of esophagus	Colon Sigmoid	CAPN8
153	0.772525	0.00527139	0.211958	0.00143751	0.00880804	rs9468149	0.0259114	Ulcer of esophagus	Colon Sigmoid	ZNF204P
1368	8.03816e-13	3.98227e-14	0.935498	0.0463283	0.0181734	rs12214383	0.232544	Ulcer of esophagus	Colon Sigmoid	ZSCAN26
325	0.0374747	0.000429444	0.931194	0.0106508	0.0202511	rs34024998	0.0495783	Ulcer of esophagus	Colon Sigmoid	ZKSCAN3
45	6.36415e-06	1.13157e-08	0.972268	0.0017027	0.026023	rs4942281	0.321257	Ulcer of esophagus	Colon Sigmoid	SMIM2-AS1
118	0.13474	0.000552144	0.836032	0.00340066	0.0252754	rs34106192	0.0314369	Ulcer of esophagus	Colon Sigmoid	RP11-700A24.1
150	5.11618e-08	1.89289e-10	0.978377	0.00360179	0.0180215	rs12100642	0.0906797	Ulcer of esophagus	Colon Sigmoid	MTHFD1
45	0.00299764	2.50512e-06	0.979608	0.000802069	0.0165893	rs1760801	0.738983	Ulcer of esophagus	Colon Sigmoid	HAX1
14	0.975449	0.000615129	0.0232181	1.39382e-05	0.000703398	rs10456045	0.396014	Ulcer of esophagus	Colon Sigmoid	ABT1
79	1.75193e-30	1.04404e-32	0.829525	0.00477777	0.165697	rs4388543	0.99249	Ulcer of esophagus	Colon Sigmoid	FREM1
45	0.0375743	0.000341463	0.767262	0.00678459	0.188038	rs34026011	0.126408	Ulcer of esophagus	Colon Sigmoid	BAG5
830	7.7635e-65	2.1825e-66	0.944265	0.0265163	0.0292183	rs9393710	0.0191554	Ulcer of esophagus	Colon Sigmoid	BTN3A2
254	2.31615e-16	1.42931e-18	0.972612	0.00598066	0.0214073	rs11771259	0.991494	Ulcer of esophagus	Colon Sigmoid	C1GALT1
41	0.0107045	1.70567e-05	0.95477	0.00148833	0.0330204	rs10149470	0.562188	Ulcer of esophagus	Colon Sigmoid	RP11-894P9.2
581	2.70312e-10	5.14992e-12	0.964525	0.0183588	0.0171159	rs7616815	0.0584854	Ulcer of esophagus	Colon Sigmoid	RP11-3B7.1
14	0.700438	0.000326563	0.288895	0.000124474	0.010216	rs61990289	0.127528	Ulcer of esophagus	Colon Sigmoid	CTD-2298J14.2
786	4.8302e-07	1.73796e-08	0.915724	0.0328974	0.0513778	rs1233704	0.0136165	Ulcer of esophagus	Colon Sigmoid	AL022393.9
963	1.407e-09	5.03508e-11	0.931202	0.0332884	0.0355094	rs1225715	0.0860056	Ulcer of esophagus	Colon Sigmoid	ZNF165
16	0.88008	0.000550415	0.115726	6.88014e-05	0.00357498	rs1150697	0.168529	Ulcer of esophagus	Colon Sigmoid	ZNF192P1
393	3.28335e-21	4.66545e-23	0.965183	0.0136936	0.0211239	rs17512574	0.995095	Ulcer of esophagus	Colon Sigmoid	RP11-131L12.3
583	1.52279e-11	2.44471e-13	0.966406	0.0154967	0.0180978	rs7645061	0.0397148	Ulcer of esophagus	Colon Sigmoid	RNF123
109	0.0634364	0.000312783	0.905638	0.00443921	0.0261737	rs10141157	0.0263861	Ulcer of esophagus	Colon Sigmoid	RP11-600F24.7
16	0.981627	0.00141056	0.0156615	2.1225e-05	0.00128005	rs7381750	0.180364	Ulcer of esophagus	Colon Sigmoid	NKAPL
843	6.07559e-05	2.40262e-06	0.91114	0.0359786	0.0528182	rs9393891	0.0188344	Ulcer of esophagus	Colon Transverse	ZNF602P
236	0.0109469	0.000318682	0.868964	0.0252025	0.0945677	rs1535274	0.281928	Ulcer of esophagus	Colon Transverse	HCG11
1793	1.84578e-14	1.19694e-15	0.921941	0.0597672	0.0182917	rs209182	0.115588	Ulcer of esophagus	Colon Transverse	ZSCAN31
1303	2.58142e-17	1.28613e-18	0.938268	0.0467317	0.0150002	rs2859368	0.549315	Ulcer of esophagus	Colon Transverse	ZSCAN23
264	0.16931	0.00212846	0.787777	0.00987255	0.0309121	rs13219354	0.0366406	Ulcer of esophagus	Colon Transverse	ZNF204P
1659	3.88228e-21	2.17525e-22	0.920595	0.0515532	0.0278518	rs1150705	0.532347	Ulcer of esophagus	Colon Transverse	ZSCAN26
502	0.00010534	2.65663e-06	0.940107	0.023673	0.0361118	rs1150678	0.0822927	Ulcer of esophagus	Colon Transverse	ZSCAN9
91	0.553335	0.0019071	0.428362	0.00146144	0.0149345	rs2394002	0.0258579	Ulcer of esophagus	Colon Transverse	ZKSCAN3
37	0.107899	0.000147845	0.851249	0.00112683	0.0395775	rs115688922	0.151605	Ulcer of esophagus	Colon Transverse	SMIM2-AS1
176	0.00222191	1.28132e-05	0.972947	0.00559153	0.0192268	rs7128854	0.437199	Ulcer of esophagus	Colon Transverse	RP11-700A24.1
125	0.00127788	2.70603e-06	0.978944	0.00205529	0.0177202	rs3020442	0.118795	Ulcer of esophagus	Colon Transverse	MTHFD1
38	0.00655711	4.43949e-06	0.976013	0.000644029	0.0167811	rs2282227	0.155204	Ulcer of esophagus	Colon Transverse	HAX1
260	0.177469	0.00137967	0.791928	0.00613346	0.0230897	rs10946900	0.0172035	Ulcer of esophagus	Colon Transverse	ABT1
60	0.000160466	6.9084e-07	0.871832	0.00362905	0.124377	rs4388543	0.645825	Ulcer of esophagus	Colon Transverse	FREM1
141	0.000157745	2.28504e-06	0.750114	0.0106268	0.239099	rs8017628	0.123061	Ulcer of esophagus	Colon Transverse	BAG5
1111	1.34797e-90	4.95403e-92	0.936599	0.0343926	0.0290088	rs2073530	0.124938	Ulcer of esophagus	Colon Transverse	BTN3A2
267	0.0306918	0.000485106	0.902486	0.0142123	0.052125	rs61471148	0.0103085	Ulcer of esophagus	Colon Transverse	ZKSCAN8
217	4.3329e-27	2.35259e-29	0.973248	0.00526286	0.0214887	rs11771259	0.999997	Ulcer of esophagus	Colon Transverse	C1GALT1
272	0.00221	1.60755e-05	0.973416	0.00706328	0.0172948	rs6446218	0.0346585	Ulcer of esophagus	Colon Transverse	RP11-3B7.1
17	0.732172	0.000405907	0.258897	0.000135139	0.00839014	rs1950835	0.125668	Ulcer of esophagus	Colon Transverse	CTD-2298J14.2
976	5.42143e-16	2.35277e-17	0.909715	0.0394285	0.0508564	rs9380067	0.0579172	Ulcer of esophagus	Colon Transverse	AL022393.9
695	1.60308e-09	5.28499e-11	0.926116	0.0304885	0.0433951	rs1233704	0.0591365	Ulcer of esophagus	Colon Transverse	ZNF192P1
364	1.29613e-13	1.49411e-15	0.966468	0.0111185	0.022413	rs56157623	0.135321	Ulcer of esophagus	Colon Transverse	RP11-131L12.3
562	2.09442e-10	2.94694e-12	0.968019	0.013602	0.0183794	rs2247036	0.0474826	Ulcer of esophagus	Colon Transverse	RNF123
22	0.577506	0.00111997	0.389089	0.000723007	0.0315621	rs33995539	0.195198	Ulcer of esophagus	Colon Transverse	DCAF4L1
125	0.00530452	1.67404e-05	0.962468	0.00300823	0.0292028	rs34843552	0.698002	Ulcer of esophagus	Nerve Tibial	PRSS16
135	5.16738e-35	6.94694e-37	0.77013	0.0101338	0.219737	rs16853872	1	Ulcer of esophagus	Nerve Tibial	SLC30A9
1054	6.62082e-17	3.62065e-18	0.899561	0.0491419	0.0512971	rs9380067	0.0612172	Ulcer of esophagus	Nerve Tibial	ZNF602P
91	0.0442911	0.000180273	0.891162	0.0035664	0.0608003	rs1535274	0.19312	Ulcer of esophagus	Nerve Tibial	HCG11
1963	4.50243e-16	2.86234e-17	0.923374	0.0586839	0.0179422	rs213238	0.689553	Ulcer of esophagus	Nerve Tibial	ZSCAN31
212	0.0142249	0.000147632	0.951876	0.00985506	0.0238964	rs9366718	0.144643	Ulcer of esophagus	Nerve Tibial	PGBD1
2300	3.20481e-57	3.28446e-58	0.894099	0.0916176	0.0142832	rs2859368	0.269095	Ulcer of esophagus	Nerve Tibial	ZSCAN23
412	1.84166e-34	2.64566e-36	0.915202	0.0130758	0.0717219	rs140140950	0.495487	Ulcer of esophagus	Nerve Tibial	CAPN8
769	0.0010976	2.99919e-05	0.945296	0.0258025	0.0277735	rs10946917	0.0474116	Ulcer of esophagus	Nerve Tibial	ZNF204P
2114	1.01418e-55	8.13949e-57	0.909346	0.0729636	0.0176904	rs12214383	0.451492	Ulcer of esophagus	Nerve Tibial	ZSCAN26
407	0.0764533	0.00115238	0.873669	0.0131332	0.0355921	rs645666	0.0404558	Ulcer of esophagus	Nerve Tibial	ZSCAN9
1490	2.40739e-10	1.3608e-11	0.927855	0.052428	0.0197175	rs10946954	0.0853399	Ulcer of esophagus	Nerve Tibial	ZKSCAN3
378	4.4859e-11	1.04352e-12	0.955268	0.0221992	0.0225327	rs2071407	0.498096	Ulcer of esophagus	Nerve Tibial	TRMT61A
85	3.27234e-12	9.00707e-15	0.927184	0.00248173	0.070334	rs12584300	0.24793	Ulcer of esophagus	Nerve Tibial	SMIM2-AS1
277	8.63083e-07	8.14047e-09	0.965379	0.00907978	0.0255401	rs55836023	0.382157	Ulcer of esophagus	Nerve Tibial	RP11-700A24.1
354	1.37372e-70	1.80393e-72	0.970406	0.0127262	0.0168677	rs11158538	0.995539	Ulcer of esophagus	Nerve Tibial	MTHFD1
63	8.51118e-05	1.46205e-07	0.981381	0.00166895	0.0168646	rs2282227	0.191141	Ulcer of esophagus	Nerve Tibial	HAX1
477	0.0109549	0.000224313	0.944028	0.0193045	0.0254881	rs72839482	0.292663	Ulcer of esophagus	Nerve Tibial	ABT1
17	0.739668	0.00029704	0.253938	9.59765e-05	0.00600107	rs58173555	0.0858786	Ulcer of esophagus	Nerve Tibial	FREM1
1355	3.16194e-193	1.52155e-194	0.926759	0.0445677	0.0286732	rs9393710	0.0289024	Ulcer of esophagus	Nerve Tibial	BTN3A2
292	0.202913	0.00369151	0.756374	0.0137371	0.0232841	rs12214925	0.0997644	Ulcer of esophagus	Nerve Tibial	ZKSCAN8
391	1.66719e-71	1.69179e-73	0.9688	0.00980956	0.0213904	rs11771259	1	Ulcer of esophagus	Nerve Tibial	C1GALT1
68	0.0241064	6.44989e-05	0.946044	0.00250395	0.0272812	rs10129426	0.291669	Ulcer of esophagus	Nerve Tibial	RP11-894P9.2
514	1.53472e-11	2.6516e-13	0.963628	0.0166293	0.0197427	rs35174559	0.0992927	Ulcer of esophagus	Nerve Tibial	RP11-3B7.1
158	0.0127104	9.11196e-05	0.943057	0.00672324	0.0374182	rs1950836	0.14302	Ulcer of esophagus	Nerve Tibial	CTD-2298J14.2
1276	1.99786e-15	9.59993e-17	0.900928	0.0432346	0.0558374	rs61471148	0.295921	Ulcer of esophagus	Nerve Tibial	AL022393.9
266	9.85088e-06	1.62097e-07	0.926908	0.0151944	0.0578877	rs56039018	0.122103	Ulcer of esophagus	Nerve Tibial	HSPA2
59	0.689898	0.00230355	0.292477	0.000962217	0.0143587	rs35866995	0.0419554	Ulcer of esophagus	Nerve Tibial	TOR1AIP1
1613	2.85289e-18	2.0751e-19	0.884482	0.0642832	0.0512346	rs4713135	0.261055	Ulcer of esophagus	Nerve Tibial	OR2B8P
18	0.399189	0.000166564	0.587031	0.000231561	0.0133819	rs763865	0.231196	Ulcer of esophagus	Nerve Tibial	KLF7
1742	2.2238e-23	1.58808e-24	0.896211	0.063961	0.039828	rs276369	0.302329	Ulcer of esophagus	Nerve Tibial	ZNF165
892	4.40522e-14	1.49257e-15	0.830333	0.0279915	0.141675	rs1654774	0.537714	Ulcer of esophagus	Nerve Tibial	ZNF192P1
276	3.12435e-101	5.68215e-103	0.933785	0.0169331	0.0492814	rs3120045	1	Ulcer of esophagus	Nerve Tibial	CFAP57
402	1.07151e-29	1.36407e-31	0.965365	0.012267	0.0223683	rs61943400	0.0211903	Ulcer of esophagus	Nerve Tibial	RP11-131L12.3
721	1.23923e-30	3.12843e-32	0.9578	0.0241616	0.0180388	rs2234391	0.149877	Ulcer of esophagus	Nerve Tibial	RNF123
15	0.93894	0.00118519	0.0553322	6.53663e-05	0.00447751	rs16853747	0.287036	Ulcer of esophagus	Nerve Tibial	DCAF4L1
24	0.953972	0.00118244	0.0429746	5.1447e-05	0.00181938	rs139579977	0.115362	Ulcer of esophagus	Nerve Tibial	HIST1H2BN
1182	7.4164e-25	4.34528e-26	0.896438	0.0524714	0.0510909	rs17711801	0.0197881	Ulcer of esophagus	Pituitary	ZNF602P
627	0.00308992	7.67284e-05	0.947991	0.023515	0.0253278	rs200951	0.0851106	Ulcer of esophagus	Pituitary	ZSCAN31
51	0.632585	0.000855959	0.357102	0.000474215	0.00898316	rs2393923	0.187904	Ulcer of esophagus	Pituitary	PGBD1
997	1.10035e-08	5.02497e-10	0.937145	0.0427767	0.0200785	rs2531805	0.1802	Ulcer of esophagus	Pituitary	ZSCAN23
99	0.0040977	2.41108e-05	0.931642	0.00542295	0.0588134	rs72749511	0.0643469	Ulcer of esophagus	Pituitary	CAPN8
[truncated: 4,488 more rows]
